# Supplementary material for: CANTATAdb 3.0: An Updated Repository of Plant Long Non-Coding RNAs
Source: Plant Cell Physiol. 2024 Jul 17;65(9):1486–93. doi: 10.1093/pcp/pcae081 (PMC11447640; doi:10.1093/pcp/pcae081)
Supplement: pcae081_Supp [file pcae081_supp.zip › suppl_data/pcp-2024-e-00081-File005.xlsx]

## Sheet: Arkusz1
Suppl. Tab. 1 Division of Magnoliopsida representatives into 34 families, sorted by the number of species.
Family	Number_of_Species	Total_Number_of_lncRNAs
Poaceae	32	199033
Brassicaceae	10	57198
Fabaceae	10	38129
Rosaceae	5	26266
Solanaceae	4	23233
Cucurbitaceae	3	8465
Asteraceae	3	22606
Malvaceae	3	15606
Myrtaceae	2	10594
Oleaceae	2	12839
Fagaceae	2	9267
Chenopodiaceae	2	21857
Actinidiaceae	1	10603
Euphorbiaceae	1	3362
Papaveraceae	1	24515
Musaceae	1	5717
Nymphaeaceae	1	2131
Juglandaceae	1	7589
Anacardiaceae	1	13968
Salicaceae	1	5616
Pedaliaceae	1	3516
Crassulaceae	1	3056
Apiaceae	1	4946
Convolvulaceae	1	4027
Moraceae	1	2394
Dioscoreaceae	1	3403
Betulaceae	1	3118
Rubiaceae	1	2307
Rutaceae	1	2804
Cannabaceae	1	4069
Asparagaceae	1	10530
Bromeliaceae	1	5790
Amborellaceae	1	7627
Vitaceae	1	4376
