# Supplementary material for: CANTATAdb 3.0: An Updated Repository of Plant Long Non-Coding RNAs
Source: Plant Cell Physiol. 2024 Jul 17;65(9):1486–93. doi: 10.1093/pcp/pcae081 (PMC11447640; doi:10.1093/pcp/pcae081)
Supplement: pcae081_Supp [file pcae081_supp.zip › suppl_data/pcp-2024-e-00081-File006.xlsx]

## Sheet: Arkusz1
Suppl. Tab. 2. Summary statistics for plant part-specific or embryo-specific lncRNAs identified across 80 plant species.
Species	No. of lncRNAs in stem	No. of lncRNAs in seed	No. of lncRNAs in leaf	No. of lncRNAs in root	No. of lncRNAs in fruit	No. of lncRNAs in flower	No. of lncRNAs in embryo
Citrullus_lanatus		0	253	639	249	0	0
Hordeum_vulgare	0	0	1723	1456	0	0	0
Lactuca_sativa	1516	0	1554	1381	0	0	0
Vitis_vinifera	0	0	677	958	412	319	0
Citrus_clementina	1364	0	1364	0	0	0	0
Prunus_avium	0	0	0	0	783	0	0
Solanum_lycopersicum	95	0	574	632	638	127	0
Theobroma_cacao	0	0	2855	0	0	0	0
Triticum_urartu	0	0	2780	0	0	0	0
Brassica_juncea	0	1238	2469	0	0	0	0
Olea_europaea	388	0	2871	1650	2293	3175	0
Triticum_aestivum	593	0	2831	759	0	0	0
Zea_mays	0	0	3046	1564	0	0	0
Arabidopsis_thaliana	0	972	852	1089	0	653	0
Prunus_persica	0	0	1230	226	259	0	0
Kalanchoe_fedtschenkoi	0	0	1230	0	0	0	0
Glycine_max	0	0	822	1145	0	0	0
Beta_vulgaris	0	893	549	1105	0	0	0
Asparagus_officinalis	1552	0	1557	0	0	0	0
Juglans_regia	0	0	2457	0	0	768	1829
Populus_trichocarpa	117	0	599	746	0	0	0
Quercus_lobata	0	0	226	0	0	0	0
Arabis_alpina	0	0	367	0	0	0	0
Ananas_comosus	0	0	1661	0	200	528	0
Echinochloa_crusgalli	0	0	217	0	0	0	0
Triticum_turgidum	0	0	3411	2800	0	0	0
Actinidia_chinensis	0	0	2534	3053	4145	0	0
Cucumis_melo	0	0	738	706	701	367	0
Daucus_carota	0	0	0	552	0	0	0
Rosa_chinensis	0	0	1147	1372	0	0	0
Sesamum_indicum	0	1568	1455	0	0	0	0
Camelina_sativa	0	0	741	788	0	0	0
Arabidopsis_halleri	0	0	550	1196	0	0	0
Quercus_suber	0	0	0	0	0	0	728
Manihot_esculenta	0	0	831	619	0	0	0
Selaginella_moellendorffii	0	0	0	1034	0	0	0
Lupinus_angustifolius	306	1625	930	0	0	0	0
Brassica_rapa	0	2417	3126	0	0	0	0
Ficus_carica	0	0	0	0	1031	288	0
Medicago_truncatula	0	0	782	1467	0	0	0
Lolium_perenne	1770	0	1843	769	0	0	0
Gossypium_raimondii	0	0	273	0	0	0	0
Nicotiana_attenuata	0	0	730	1429	0	0	0
Eragrostis_tef	0	0	3059	2966	0	0	0
Musa_acuminata	0	0	939	666	0	0	0
Helianthus_annuus	0	0	356	921	0	0	0
Aegilops_tauschii	0	0	0	908	0	0	0
Solanum_tuberosum	0	2813	1098	0	0	0	0
Oryza_rufipogon	0	0	435	0	0	0	0
Eucalyptus_grandis	0	0	0	1805	0	0	0
Nymphaea_colorata	0	0	357	0	0	0	0
Papaver_somniferum	0	0	6389	4298	0	0	0
Oryza_barthii	0	0	216	158	0	0	0
Corchorus_capsularis	607	1811	0	0	0	0	0
Setaria_italica	157	0	843	870	0	0	0
Brachypodium_distachyon	0	0	726	0	0	0	558
Cannabis_sativa	0	0	443	0	0	586	0
Brassica_napus	0	0	1332	0	0	0	0
Pisum_sativum	0	0	824	0	0	0	0
Dioscorea_rotundata	0	0	0	0	0	279	0
Secale_cereale	0	0	2562	0	0	0	0
Pistacia_vera	0	0	1165	2159	0	0	0
Sorghum_bicolor	0	0	421	1827	0	0	0
Phaseolus_vulgaris	9	0	77	0	0	0	0
Setaria_viridis	0	0	2615	0	0	0	0
Corylus_avellana	0	0	25	0	0	0	0
Chenopodium_quinoa	0	970	771	0	0	0	0
Brassica_oleracea	0	0	803	633	0	0	0
Avena_sativa	0	0	3416	2974	0	0	0
Vigna_unguiculata	0	717	1040	878	0	0	0
Cucumis_sativus	0	0	631	709	0	0	0
Coffea_canephora	0	0	1166	0	0	0	0
Vigna_radiata	0	0	1644	348	0	0	0
Oryza_sativa	0	0	966	881	0	0	0
Saccharum_spontaneum	0	0	1349	3438	0	0	0
Oryza_meridionalis	0	457	0	0	0	0	0
Oryza_glaberrima	0	0	147	0	0	0	0
Triticum_dicoccoides	0	0	1449	0	0	0	0
Oryza_longistaminata	415	0	0	0	0	0	0
Arabidopsis_lyrata	0	0	458	0	0	0	0
