# Supplementary material for: CANTATAdb 3.0: An Updated Repository of Plant Long Non-Coding RNAs
Source: Plant Cell Physiol. 2024 Jul 17;65(9):1486–93. doi: 10.1093/pcp/pcae081 (PMC11447640; doi:10.1093/pcp/pcae081)
Supplement: pcae081_Supp [file pcae081_supp.zip › suppl_data/pcp-2024-e-00081-File007.xlsx]

## Sheet: Arkusz1
Suppl. Tab. 3 Numbers of syntenic lncRNAs identified between the considered pairs of plant species.
Species 1	Species 2	Number of conserved lncRNAs
Brassica rapa	Brassica juncea	1483
Oryza sativa	Oryza rufipogon	1256
Oryza rufipogon	Oryza sativa	1242
Brassica juncea	Brassica rapa	1192
Oryza sativa	Oryza barthii	1188
Oryza rufipogon	Oryza barthii	1054
Oryza barthii	Oryza rufipogon	951
Oryza barthii	Oryza sativa	930
Oryza sativa	Oryza nivara	858
Solanum tuberosum	Solanum lycopersicum	772
Zea mays	Saccharum spontaneum	690
Oryza nivara	Oryza rufipogon	684
Oryza nivara	Oryza sativa	628
Oryza barthii	Oryza nivara	611
Oryza nivara	Oryza barthii	575
Solanum lycopersicum	Solanum tuberosum	570
Oryza sativa	Oryza meridionalis	544
Oryza rufipogon	Oryza meridionalis	530
Setaria italica	Saccharum spontaneum	496
Oryza barthii	Oryza meridionalis	462
Brassica juncea	Papaver somniferum	449
Zea mays	Lolium perenne	445
Zea mays	Brassica juncea	427
Oryza meridionalis	Oryza sativa	422
Arabidopsis thaliana	Brassica juncea	421
Oryza meridionalis	Oryza rufipogon	418
Oryza sativa	Oryza punctata	411
Brassica juncea	Zea mays	397
Brassica juncea	Lolium perenne	396
Setaria italica	Zea mays	388
Arabidopsis thaliana	Brassica rapa	388
Lolium perenne	Saccharum spontaneum	378
Oryza meridionalis	Oryza barthii	367
Arabidopsis thaliana	Arabis alpina	346
Setaria italica	Oryza rufipogon	327
Zea mays	Papaver somniferum	324
Setaria italica	Oryza barthii	324
Setaria italica	Oryza sativa	319
Oryza nivara	Oryza meridionalis	312
Arabidopsis thaliana	Arabidopsis halleri	309
Papaver somniferum	Brassica juncea	300
Glycine max	Vigna radiata	296
Oryza meridionalis	Oryza nivara	292
Setaria italica	Oryza nivara	287
Oryza sativa	Saccharum spontaneum	276
Lolium perenne	Zea mays	274
Zea mays	Setaria italica	267
Oryza barthii	Oryza punctata	259
Oryza rufipogon	Oryza punctata	258
Zea mays	Eucalyptus grandis	251
Setaria italica	Lolium perenne	251
Brassica juncea	Arabidopsis thaliana	251
Setaria italica	Oryza meridionalis	249
Lolium perenne	Oryza barthii	248
Lolium perenne	Brassica juncea	244
Brassica juncea	Eucalyptus grandis	232
Brassica juncea	Saccharum spontaneum	231
Zea mays	Oryza barthii	230
Oryza punctata	Oryza sativa	230
Papaver somniferum	Zea mays	225
Brassica rapa	Arabidopsis thaliana	224
Oryza rufipogon	Saccharum spontaneum	219
Lolium perenne	Oryza sativa	219
Oryza punctata	Oryza barthii	216
Brassica juncea	Cucumis melo	213
Brassica juncea	Citrus clementina	212
Oryza sativa	Zea mays	209
Cucumis melo	Citrullus lanatus	205
Oryza barthii	Saccharum spontaneum	204
Zea mays	Cucumis melo	201
Papaver somniferum	Lolium perenne	200
Oryza rufipogon	Zea mays	197
Lolium perenne	Oryza rufipogon	197
Oryza sativa	Setaria italica	194
Oryza nivara	Oryza punctata	194
Arabidopsis halleri	Arabidopsis thaliana	194
Arabis alpina	Arabidopsis thaliana	192
Papaver somniferum	Cucumis melo	190
Lolium perenne	Eucalyptus grandis	186
Oryza sativa	Lolium perenne	185
Oryza rufipogon	Setaria italica	180
Oryza punctata	Oryza rufipogon	179
Brassica juncea	Asparagus officinalis	178
Lolium perenne	Setaria italica	177
Citrullus lanatus	Cucumis melo	177
Zea mays	Oryza punctata	176
Vigna radiata	Glycine max	175
Brassica juncea	Kalanchoe fedtschenkoi	173
Papaver somniferum	Eucalyptus grandis	171
Lolium perenne	Oryza punctata	171
Brassica juncea	Citrullus lanatus	169
Oryza nivara	Saccharum spontaneum	168
Brassica juncea	Solanum tuberosum	168
Secale cereale	Saccharum spontaneum	167
Saccharum spontaneum	Zea mays	167
Zea mays	Oryza sativa	162
Lolium perenne	Papaver somniferum	162
Arabis alpina	Brassica juncea	158
Oryza barthii	Zea mays	157
Zea mays	Oryza rufipogon	156
Medicago truncatula	Glycine max	156
Oryza meridionalis	Oryza punctata	154
Oryza nivara	Zea mays	153
Oryza rufipogon	Lolium perenne	152
Lolium perenne	Oryza meridionalis	152
Glycine max	Lupinus angustifolius	152
Secale cereale	Lolium perenne	151
Oryza punctata	Oryza nivara	151
Brassica juncea	Lupinus angustifolius	150
Oryza nivara	Setaria italica	148
Lolium perenne	Asparagus officinalis	148
Oryza meridionalis	Saccharum spontaneum	147
Arabis alpina	Brassica rapa	143
Glycine max	Medicago truncatula	139
Papaver somniferum	Brassica rapa	138
Oryza barthii	Setaria italica	135
Zea mays	Oryza meridionalis	134
Papaver somniferum	Asparagus officinalis	134
Oryza barthii	Lolium perenne	134
Brassica rapa	Arabis alpina	134
Lupinus angustifolius	Glycine max	132
Zea mays	Asparagus officinalis	130
Brassica juncea	Helianthus annuus	130
Zea mays	Oryza nivara	128
Setaria italica	Oryza punctata	127
Lolium perenne	Oryza nivara	127
Lolium perenne	Ananas comosus	127
Oryza meridionalis	Setaria italica	125
Secale cereale	Oryza sativa	122
Zea mays	Glycine max	119
Papaver somniferum	Glycine max	119
Oryza punctata	Oryza meridionalis	117
Lolium perenne	Brassica rapa	117
Secale cereale	Oryza rufipogon	116
Arabidopsis halleri	Brassica juncea	116
Papaver somniferum	Lupinus angustifolius	115
Actinidia chinensis	Juglans regia	112
Papaver somniferum	Solanum lycopersicum	111
Oryza meridionalis	Zea mays	111
Lolium perenne	Solanum lycopersicum	111
Lolium perenne	Citrullus lanatus	109
Juglans regia	Actinidia chinensis	109
Setaria italica	Ananas comosus	108
Brassica juncea	Actinidia chinensis	108
Lolium perenne	Cucumis melo	107
Papaver somniferum	Solanum tuberosum	105
Brassica juncea	Glycine max	105
Juglans regia	Vitis vinifera	104
Brassica juncea	Arabis alpina	104
Zea mays	Brassica rapa	103
Secale cereale	Oryza barthii	103
Medicago truncatula	Lupinus angustifolius	103
Papaver somniferum	Helianthus annuus	102
Oryza nivara	Lolium perenne	101
Oryza meridionalis	Lolium perenne	101
Lolium perenne	Arabidopsis thaliana	101
Actinidia chinensis	Manihot esculenta	101
Zea mays	Solanum tuberosum	100
Lolium perenne	Helianthus annuus	100
Saccharum spontaneum	Setaria italica	98
Glycine max	Solanum tuberosum	98
Brassica juncea	Solanum lycopersicum	98
Secale cereale	Zea mays	97
Actinidia chinensis	Saccharum spontaneum	97
Zea mays	Actinidia chinensis	96
Secale cereale	Oryza punctata	95
Cucumis melo	Zea mays	94
Actinidia chinensis	Lolium perenne	94
Arabidopsis halleri	Brassica rapa	93
Zea mays	Manihot esculenta	90
Zea mays	Helianthus annuus	90
Cucumis melo	Brassica juncea	89
Zea mays	Juglans regia	88
Papaver somniferum	Vitis vinifera	88
Zea mays	Vitis vinifera	87
Lolium perenne	Lupinus angustifolius	86
Manihot esculenta	Glycine max	85
Lolium perenne	Solanum tuberosum	85
Eucalyptus grandis	Brassica juncea	85
Actinidia chinensis	Solanum tuberosum	85
Saccharum spontaneum	Oryza sativa	84
Actinidia chinensis	Glycine max	84
Papaver somniferum	Actinidia chinensis	83
Cucumis melo	Eucalyptus grandis	83
Ananas comosus	Saccharum spontaneum	83
Secale cereale	Oryza nivara	82
Actinidia chinensis	Eucalyptus grandis	80
Oryza punctata	Saccharum spontaneum	79
Lupinus angustifolius	Medicago truncatula	79
Papaver somniferum	Citrus clementina	77
Papaver somniferum	Saccharum spontaneum	76
Papaver somniferum	Kalanchoe fedtschenkoi	75
Cannabis sativa	Papaver somniferum	74
Actinidia chinensis	Vigna radiata	74
Vitis vinifera	Actinidia chinensis	73
Juglans regia	Glycine max	73
Eucalyptus grandis	Zea mays	73
Saccharum spontaneum	Lolium perenne	72
Oryza punctata	Lolium perenne	72
Arabis alpina	Arabidopsis halleri	72
Secale cereale	Setaria italica	71
Actinidia chinensis	Asparagus officinalis	71
Zea mays	Solanum lycopersicum	70
Secale cereale	Oryza meridionalis	70
Lolium perenne	Citrus clementina	70
Eucalyptus grandis	Saccharum spontaneum	70
Ananas comosus	Oryza rufipogon	70
Actinidia chinensis	Brassica juncea	70
Zea mays	Citrus clementina	69
Lolium perenne	Juglans regia	69
Lolium perenne	Glycine max	69
Glycine max	Manihot esculenta	69
Brassica rapa	Arabidopsis halleri	69
Actinidia chinensis	Vitis vinifera	69
Manihot esculenta	Papaver somniferum	67
Citrus clementina	Vitis vinifera	67
Eucalyptus grandis	Lolium perenne	66
Actinidia chinensis	Citrullus lanatus	66
Vitis vinifera	Juglans regia	65
Saccharum spontaneum	Oryza meridionalis	65
Manihot esculenta	Vitis vinifera	65
Actinidia chinensis	Zea mays	65
Vitis vinifera	Glycine max	64
Ficus carica	Vitis vinifera	64
Eucalyptus grandis	Papaver somniferum	64
Ananas comosus	Oryza sativa	64
Zea mays	Kalanchoe fedtschenkoi	63
Setaria italica	Glycine max	63
Saccharum spontaneum	Oryza rufipogon	63
Eucalyptus grandis	Actinidia chinensis	63
Brassica juncea	Juglans regia	63
Actinidia chinensis	Papaver somniferum	63
Glycine max	Juglans regia	62
Eucalyptus grandis	Cucumis melo	62
Zea mays	Ananas comosus	61
Actinidia chinensis	Solanum lycopersicum	61
Solanum tuberosum	Papaver somniferum	60
Medicago truncatula	Vigna radiata	60
Eucalyptus grandis	Solanum tuberosum	60
Eucalyptus grandis	Glycine max	60
Asparagus officinalis	Brassica juncea	60
Pistacia vera	Vitis vinifera	59
Manihot esculenta	Eucalyptus grandis	59
Lupinus angustifolius	Vigna radiata	59
Brassica juncea	Arabidopsis halleri	59
Manihot esculenta	Saccharum spontaneum	58
Glycine max	Citrus clementina	58
Eucalyptus grandis	Helianthus annuus	58
Cucumis melo	Papaver somniferum	58
Citrullus lanatus	Brassica juncea	58
Pistacia vera	Juglans regia	57
Pistacia vera	Citrus clementina	57
Arabidopsis thaliana	Papaver somniferum	57
Solanum lycopersicum	Papaver somniferum	56
Saccharum spontaneum	Oryza barthii	56
Oryza sativa	Ananas comosus	56
Oryza punctata	Zea mays	56
Manihot esculenta	Solanum tuberosum	56
Manihot esculenta	Medicago truncatula	56
Glycine max	Solanum lycopersicum	56
Eucalyptus grandis	Solanum lycopersicum	56
Cucumis melo	Helianthus annuus	56
Zea mays	Pistacia vera	55
Oryza rufipogon	Ananas comosus	55
Glycine max	Papaver somniferum	55
Citrullus lanatus	Papaver somniferum	55
Brassica juncea	Setaria italica	55
Arabidopsis halleri	Arabis alpina	55
Ananas comosus	Setaria italica	55
Actinidia chinensis	Lupinus angustifolius	55
Actinidia chinensis	Helianthus annuus	55
Papaver somniferum	Arabidopsis thaliana	54
Glycine max	Arabidopsis thaliana	54
Cucumis melo	Glycine max	54
Citrullus lanatus	Actinidia chinensis	54
Saccharum spontaneum	Brassica juncea	53
Solanum lycopersicum	Glycine max	52
Citrus clementina	Glycine max	52
Asparagus officinalis	Zea mays	52
Ananas comosus	Oryza barthii	52
Vitis vinifera	Helianthus annuus	51
Solanum tuberosum	Lupinus angustifolius	51
Oryza nivara	Ananas comosus	51
Manihot esculenta	Brassica juncea	51
Lolium perenne	Olea europaea	51
Juglans regia	Pistacia vera	51
Glycine max	Helianthus annuus	51
Citrullus lanatus	Lolium perenne	51
Vitis vinifera	Cucumis melo	50
Vigna radiata	Lupinus angustifolius	50
Solanum lycopersicum	Actinidia chinensis	50
Lolium perenne	Actinidia chinensis	50
Actinidia chinensis	Brassica rapa	50
Vitis vinifera	Eucalyptus grandis	49
Manihot esculenta	Lupinus angustifolius	49
Cucumis melo	Juglans regia	49
Citrus clementina	Brassica juncea	49
Citrus clementina	Arabidopsis thaliana	49
Brassica juncea	Oryza punctata	49
Solanum tuberosum	Manihot esculenta	48
Solanum tuberosum	Glycine max	48
Solanum tuberosum	Brassica juncea	48
Oryza meridionalis	Ananas comosus	48
Juglans regia	Oryza sativa	48
Glycine max	Brassica juncea	48
Eucalyptus grandis	Lupinus angustifolius	48
Cucumis melo	Actinidia chinensis	48
Brassica juncea	Oryza meridionalis	48
Actinidia chinensis	Cucumis melo	48
Solanum tuberosum	Helianthus annuus	47
Solanum lycopersicum	Brassica juncea	47
Oryza barthii	Ananas comosus	47
Manihot esculenta	Citrus clementina	47
Lupinus angustifolius	Brassica juncea	47
Helianthus annuus	Brassica juncea	47
Eucalyptus grandis	Asparagus officinalis	47
Cucumis melo	Solanum tuberosum	47
Cucumis melo	Solanum lycopersicum	47
Cucumis melo	Lolium perenne	47
Citrullus lanatus	Helianthus annuus	47
Brassica juncea	Pistacia vera	47
Ananas comosus	Lolium perenne	47
Solanum lycopersicum	Juglans regia	46
Papaver somniferum	Citrullus lanatus	46
Manihot esculenta	Lolium perenne	46
Juglans regia	Lupinus angustifolius	46
Glycine max	Zea mays	46
Eucalyptus grandis	Citrus clementina	46
Actinidia chinensis	Ananas comosus	46
Setaria italica	Juglans regia	45
Saccharum spontaneum	Oryza punctata	45
Glycine max	Vitis vinifera	45
Eucalyptus grandis	Vitis vinifera	45
Eucalyptus grandis	Citrullus lanatus	45
Eucalyptus grandis	Ananas comosus	45
Cucumis melo	Citrus clementina	45
Brassica juncea	Manihot esculenta	45
Vitis vinifera	Pistacia vera	44
Solanum lycopersicum	Helianthus annuus	44
Solanum lycopersicum	Cucumis melo	44
Solanum lycopersicum	Citrus clementina	44
Setaria italica	Eucalyptus grandis	44
Oryza rufipogon	Actinidia chinensis	44
Manihot esculenta	Actinidia chinensis	44
Juglans regia	Eucalyptus grandis	44
Citrus clementina	Lolium perenne	44
Citrus clementina	Eucalyptus grandis	44
Asparagus officinalis	Lolium perenne	44
Ananas comosus	Zea mays	44
Ananas comosus	Eucalyptus grandis	44
Vigna radiata	Medicago truncatula	43
Solanum lycopersicum	Zea mays	43
Medicago truncatula	Manihot esculenta	43
Lolium perenne	Kalanchoe fedtschenkoi	43
Juglans regia	Papaver somniferum	43
Juglans regia	Oryza rufipogon	43
Juglans regia	Kalanchoe fedtschenkoi	43
Eucalyptus grandis	Brassica rapa	43
Arabidopsis thaliana	Solanum tuberosum	43
Vitis vinifera	Citrus clementina	42
Solanum tuberosum	Citrus clementina	42
Setaria italica	Kalanchoe fedtschenkoi	42
Secale cereale	Eucalyptus grandis	42
Kalanchoe fedtschenkoi	Actinidia chinensis	42
Juglans regia	Prunus dulcis	42
Juglans regia	Citrus clementina	42
Asparagus officinalis	Papaver somniferum	42
Actinidia chinensis	Pistacia vera	42
Solanum tuberosum	Actinidia chinensis	41
Oryza sativa	Ficus carica	41
Kalanchoe fedtschenkoi	Zea mays	41
Juglans regia	Lolium perenne	41
Juglans regia	Brassica rapa	41
Juglans regia	Asparagus officinalis	41
Glycine max	Setaria italica	41
Glycine max	Cucumis melo	41
Eucalyptus grandis	Arabidopsis thaliana	41
Citrus clementina	Lupinus angustifolius	41
Arabidopsis thaliana	Lupinus angustifolius	41
Arabidopsis thaliana	Helianthus annuus	41
Ananas comosus	Oryza nivara	41
Solanum lycopersicum	Oryza sativa	40
Solanum lycopersicum	Eucalyptus grandis	40
Saccharum spontaneum	Solanum tuberosum	40
Saccharum spontaneum	Papaver somniferum	40
Oryza meridionalis	Papaver somniferum	40
Manihot esculenta	Arabidopsis thaliana	40
Juglans regia	Brassica juncea	40
Eucalyptus grandis	Oryza punctata	40
Eucalyptus grandis	Oryza meridionalis	40
Eucalyptus grandis	Kalanchoe fedtschenkoi	40
Arabidopsis thaliana	Medicago truncatula	40
Actinidia chinensis	Oryza sativa	40
Vitis vinifera	Saccharum spontaneum	39
Saccharum spontaneum	Oryza nivara	39
Pistacia vera	Papaver somniferum	39
Oryza meridionalis	Solanum tuberosum	39
Oryza meridionalis	Glycine max	39
Oryza meridionalis	Asparagus officinalis	39
Medicago truncatula	Solanum lycopersicum	39
Lupinus angustifolius	Arabidopsis thaliana	39
Juglans regia	Solanum lycopersicum	39
Glycine max	Pistacia vera	39
Asparagus officinalis	Saccharum spontaneum	39
Ananas comosus	Oryza meridionalis	39
Actinidia chinensis	Arabidopsis thaliana	39
Zea mays	Citrullus lanatus	38
Vitis vinifera	Papaver somniferum	38
Vitis vinifera	Citrullus lanatus	38
Solanum lycopersicum	Medicago truncatula	38
Pistacia vera	Eucalyptus grandis	38
Pistacia vera	Ananas comosus	38
Glycine max	Oryza meridionalis	38
Glycine max	Actinidia chinensis	38
Citrus clementina	Helianthus annuus	38
Citrullus lanatus	Arabidopsis thaliana	38
Vitis vinifera	Solanum lycopersicum	37
Solanum tuberosum	Saccharum spontaneum	37
Solanum lycopersicum	Oryza barthii	37
Solanum lycopersicum	Arabidopsis thaliana	37
Secale cereale	Brassica juncea	37
Lolium perenne	Vitis vinifera	37
Juglans regia	Solanum tuberosum	37
Glycine max	Oryza barthii	37
Citrus clementina	Pistacia vera	37
Citrus clementina	Actinidia chinensis	37
Vitis vinifera	Zea mays	36
Vitis vinifera	Brassica juncea	36
Solanum lycopersicum	Pistacia vera	36
Solanum lycopersicum	Lolium perenne	36
Pistacia vera	Saccharum spontaneum	36
Manihot esculenta	Juglans regia	36
Juglans regia	Saccharum spontaneum	36
Helianthus annuus	Zea mays	36
Glycine max	Brassica rapa	36
Eucalyptus grandis	Setaria italica	36
Cucumis melo	Brassica rapa	36
Arabidopsis thaliana	Zea mays	36
Actinidia chinensis	Medicago truncatula	36
Vitis vinifera	Medicago truncatula	35
Vitis vinifera	Ananas comosus	35
Solanum tuberosum	Vitis vinifera	35
Solanum tuberosum	Pistacia vera	35
Solanum tuberosum	Medicago truncatula	35
Solanum lycopersicum	Brassica rapa	35
Secale cereale	Asparagus officinalis	35
Oryza rufipogon	Papaver somniferum	35
Manihot esculenta	Helianthus annuus	35
Manihot esculenta	Brassica rapa	35
Kalanchoe fedtschenkoi	Lolium perenne	35
Kalanchoe fedtschenkoi	Eucalyptus grandis	35
Kalanchoe fedtschenkoi	Brassica juncea	35
Juglans regia	Vigna radiata	35
Juglans regia	Cucumis melo	35
Juglans regia	Ananas comosus	35
Glycine max	Lolium perenne	35
Cucumis melo	Vitis vinifera	35
Brassica juncea	Vitis vinifera	35
Brassica juncea	Oryza nivara	35
Brassica juncea	Olea europaea	35
Arabidopsis thaliana	Manihot esculenta	35
Arabidopsis thaliana	Eucalyptus grandis	35
Actinidia chinensis	Ficus carica	35
Vitis vinifera	Kalanchoe fedtschenkoi	34
Solanum tuberosum	Citrullus lanatus	34
Secale cereale	Ananas comosus	34
Papaver somniferum	Juglans regia	34
Oryza rufipogon	Glycine max	34
Lolium perenne	Manihot esculenta	34
Juglans regia	Oryza meridionalis	34
Juglans regia	Oryza barthii	34
Glycine max	Saccharum spontaneum	34
Eucalyptus grandis	Oryza sativa	34
Citrus clementina	Juglans regia	34
Citrullus lanatus	Lupinus angustifolius	34
Citrullus lanatus	Glycine max	34
Asparagus officinalis	Oryza meridionalis	34
Ananas comosus	Actinidia chinensis	34
Actinidia chinensis	Kalanchoe fedtschenkoi	34
Solanum tuberosum	Lolium perenne	33
Solanum tuberosum	Eucalyptus grandis	33
Solanum tuberosum	Arabidopsis thaliana	33
Setaria italica	Brassica juncea	33
Pistacia vera	Glycine max	33
Pistacia vera	Asparagus officinalis	33
Oryza sativa	Glycine max	33
Oryza sativa	Actinidia chinensis	33
Oryza barthii	Glycine max	33
Manihot esculenta	Pistacia vera	33
Juglans regia	Zea mays	33
Juglans regia	Manihot esculenta	33
Cucumis melo	Pistacia vera	33
Citrullus lanatus	Saccharum spontaneum	33
Citrullus lanatus	Cannabis sativa	33
Citrullus lanatus	Brassica rapa	33
Arabidopsis thaliana	Lolium perenne	33
Arabidopsis thaliana	Citrus clementina	33
Ananas comosus	Glycine max	33
Vitis vinifera	Solanum tuberosum	32
Vitis vinifera	Ficus carica	32
Solanum lycopersicum	Lupinus angustifolius	32
Setaria italica	Actinidia chinensis	32
Oryza rufipogon	Brassica juncea	32
Manihot esculenta	Vigna radiata	32
Lupinus angustifolius	Papaver somniferum	32
Lupinus angustifolius	Juglans regia	32
Juglans regia	Arabidopsis thaliana	32
Helianthus annuus	Actinidia chinensis	32
Glycine max	Ananas comosus	32
Ficus carica	Pistacia vera	32
Eucalyptus grandis	Olea europaea	32
Eucalyptus grandis	Juglans regia	32
Cucumis melo	Asparagus officinalis	32
Citrullus lanatus	Medicago truncatula	32
Citrullus lanatus	Manihot esculenta	32
Asparagus officinalis	Oryza sativa	32
Zea mays	Lupinus angustifolius	31
Pistacia vera	Brassica juncea	31
Pistacia vera	Actinidia chinensis	31
Lolium perenne	Pistacia vera	31
Kalanchoe fedtschenkoi	Papaver somniferum	31
Kalanchoe fedtschenkoi	Brassica rapa	31
Glycine max	Ficus carica	31
Citrus clementina	Cucumis melo	31
Citrus clementina	Arabidopsis halleri	31
Brassica rapa	Saccharum spontaneum	31
Asparagus officinalis	Ananas comosus	31
Arabidopsis thaliana	Solanum lycopersicum	31
Arabidopsis thaliana	Asparagus officinalis	31
Vitis vinifera	Asparagus officinalis	30
Solanum tuberosum	Juglans regia	30
Setaria italica	Citrullus lanatus	30
Secale cereale	Solanum tuberosum	30
Oryza barthii	Eucalyptus grandis	30
Oryza barthii	Actinidia chinensis	30
Medicago truncatula	Juglans regia	30
Manihot esculenta	Citrullus lanatus	30
Kalanchoe fedtschenkoi	Cucumis melo	30
Juglans regia	Setaria italica	30
Juglans regia	Medicago truncatula	30
Helianthus annuus	Papaver somniferum	30
Ficus carica	Juglans regia	30
Eucalyptus grandis	Manihot esculenta	30
Cucumis melo	Lupinus angustifolius	30
Cucumis melo	Kalanchoe fedtschenkoi	30
Citrus clementina	Zea mays	30
Citrullus lanatus	Vigna radiata	30
Citrullus lanatus	Eucalyptus grandis	30
Cannabis sativa	Solanum tuberosum	30
Brassica rapa	Helianthus annuus	30
Arabidopsis thaliana	Cucumis melo	30
Actinidia chinensis	Setaria italica	30
Actinidia chinensis	Citrus clementina	30
Solanum tuberosum	Cucumis melo	29
Solanum lycopersicum	Manihot esculenta	29
Secale cereale	Glycine max	29
Saccharum spontaneum	Eucalyptus grandis	29
Prunus dulcis	Juglans regia	29
Pistacia vera	Cucumis melo	29
Oryza nivara	Lupinus angustifolius	29
Oryza meridionalis	Juglans regia	29
Oryza meridionalis	Eucalyptus grandis	29
Lupinus angustifolius	Oryza nivara	29
Lupinus angustifolius	Manihot esculenta	29
Lolium perenne	Arabidopsis halleri	29
Kalanchoe fedtschenkoi	Juglans regia	29
Eucalyptus grandis	Oryza barthii	29
Cucumis melo	Saccharum spontaneum	29
Cucumis melo	Manihot esculenta	29
Citrullus lanatus	Solanum tuberosum	29
Asparagus officinalis	Pistacia vera	29
Ananas comosus	Papaver somniferum	29
Ananas comosus	Brassica juncea	29
Actinidia chinensis	Cannabis sativa	29
Vitis vinifera	Manihot esculenta	28
Vigna radiata	Brassica juncea	28
Solanum tuberosum	Olea europaea	28
Solanum lycopersicum	Kalanchoe fedtschenkoi	28
Saccharum spontaneum	Helianthus annuus	28
Pistacia vera	Medicago truncatula	28
Oryza sativa	Cucumis melo	28
Oryza rufipogon	Juglans regia	28
Oryza nivara	Brassica juncea	28
Oryza meridionalis	Actinidia chinensis	28
Kalanchoe fedtschenkoi	Helianthus annuus	28
Kalanchoe fedtschenkoi	Glycine max	28
Kalanchoe fedtschenkoi	Citrus clementina	28
Helianthus annuus	Lolium perenne	28
Helianthus annuus	Cucumis melo	28
Ficus carica	Actinidia chinensis	28
Cucumis melo	Medicago truncatula	28
Citrus clementina	Solanum lycopersicum	28
Citrullus lanatus	Zea mays	28
Citrullus lanatus	Solanum lycopersicum	28
Asparagus officinalis	Oryza barthii	28
Arabidopsis thaliana	Glycine max	28
Ananas comosus	Asparagus officinalis	28
Actinidia chinensis	Oryza rufipogon	28
Vitis vinifera	Vigna radiata	27
Vigna radiata	Papaver somniferum	27
Solanum tuberosum	Zea mays	27
Solanum lycopersicum	Asparagus officinalis	27
Papaver somniferum	Oryza punctata	27
Oryza punctata	Setaria italica	27
Medicago truncatula	Helianthus annuus	27
Lupinus angustifolius	Solanum tuberosum	27
Kalanchoe fedtschenkoi	Saccharum spontaneum	27
Juglans regia	Oryza punctata	27
Ficus carica	Lupinus angustifolius	27
Cucumis melo	Arabidopsis thaliana	27
Cannabis sativa	Solanum lycopersicum	27
Asparagus officinalis	Actinidia chinensis	27
Zea mays	Olea europaea	26
Vigna radiata	Saccharum spontaneum	26
Vigna radiata	Helianthus annuus	26
Solanum lycopersicum	Saccharum spontaneum	26
Secale cereale	Manihot esculenta	26
Pistacia vera	Brassica rapa	26
Oryza barthii	Brassica juncea	26
Medicago truncatula	Papaver somniferum	26
Medicago truncatula	Arabidopsis thaliana	26
Lolium perenne	Vigna radiata	26
Helianthus annuus	Glycine max	26
Citrus clementina	Kalanchoe fedtschenkoi	26
Citrus clementina	Brassica rapa	26
Brassica juncea	Oryza sativa	26
Arabidopsis thaliana	Vitis vinifera	26
Ananas comosus	Helianthus annuus	26
Vitis vinifera	Brassica rapa	25
Vigna radiata	Zea mays	25
Vigna radiata	Vitis vinifera	25
Vigna radiata	Juglans regia	25
Vigna radiata	Actinidia chinensis	25
Solanum tuberosum	Oryza punctata	25
Solanum tuberosum	Ficus carica	25
Solanum lycopersicum	Vitis vinifera	25
Solanum lycopersicum	Ananas comosus	25
Oryza rufipogon	Citrullus lanatus	25
Oryza rufipogon	Asparagus officinalis	25
Oryza nivara	Eucalyptus grandis	25
Lupinus angustifolius	Pistacia vera	25
Kalanchoe fedtschenkoi	Asparagus officinalis	25
Juglans regia	Helianthus annuus	25
Helianthus annuus	Saccharum spontaneum	25
Glycine max	Oryza sativa	25
Glycine max	Eucalyptus grandis	25
Ficus carica	Zea mays	25
Citrus clementina	Ananas comosus	25
Citrullus lanatus	Vitis vinifera	25
Cannabis sativa	Medicago truncatula	25
Asparagus officinalis	Vitis vinifera	25
Ananas comosus	Oryza punctata	25
Ananas comosus	Juglans regia	25
Actinidia chinensis	Oryza nivara	25
Actinidia chinensis	Olea europaea	25
Solanum tuberosum	Vigna radiata	24
Solanum tuberosum	Oryza sativa	24
Solanum tuberosum	Asparagus officinalis	24
Solanum lycopersicum	Oryza punctata	24
Solanum lycopersicum	Citrullus lanatus	24
Pistacia vera	Zea mays	24
Pistacia vera	Vigna radiata	24
Pistacia vera	Oryza nivara	24
Pistacia vera	Olea europaea	24
Pistacia vera	Manihot esculenta	24
Oryza sativa	Asparagus officinalis	24
Oryza rufipogon	Helianthus annuus	24
Oryza meridionalis	Pistacia vera	24
Oryza barthii	Asparagus officinalis	24
Medicago truncatula	Cannabis sativa	24
Medicago truncatula	Actinidia chinensis	24
Manihot esculenta	Zea mays	24
Manihot esculenta	Solanum lycopersicum	24
Manihot esculenta	Setaria italica	24
Lupinus angustifolius	Oryza rufipogon	24
Juglans regia	Olea europaea	24
Helianthus annuus	Solanum lycopersicum	24
Helianthus annuus	Citrullus lanatus	24
Ficus carica	Solanum tuberosum	24
Ficus carica	Brassica rapa	24
Cucumis melo	Oryza nivara	24
Citrus clementina	Manihot esculenta	24
Cannabis sativa	Helianthus annuus	24
Asparagus officinalis	Glycine max	24
Arabidopsis thaliana	Oryza nivara	24
Arabidopsis thaliana	Cannabis sativa	24
Arabidopsis thaliana	Actinidia chinensis	24
Vitis vinifera	Oryza sativa	23
Vigna radiata	Solanum tuberosum	23
Setaria italica	Ficus carica	23
Secale cereale	Helianthus annuus	23
Pistacia vera	Solanum lycopersicum	23
Pistacia vera	Oryza sativa	23
Pistacia vera	Helianthus annuus	23
Oryza rufipogon	Lupinus angustifolius	23
Oryza rufipogon	Arabidopsis thaliana	23
Oryza punctata	Papaver somniferum	23
Oryza punctata	Ananas comosus	23
Oryza meridionalis	Solanum lycopersicum	23
Medicago truncatula	Vitis vinifera	23
Lupinus angustifolius	Cucumis melo	23
Juglans regia	Oryza nivara	23
Helianthus annuus	Solanum tuberosum	23
Glycine max	Oryza rufipogon	23
Ficus carica	Saccharum spontaneum	23
Ficus carica	Papaver somniferum	23
Citrus clementina	Papaver somniferum	23
Citrus clementina	Asparagus officinalis	23
Cannabis sativa	Juglans regia	23
Brassica rapa	Glycine max	23
Asparagus officinalis	Eucalyptus grandis	23
Asparagus officinalis	Cucumis melo	23
Ananas comosus	Solanum lycopersicum	23
Ananas comosus	Citrus clementina	23
Ananas comosus	Brassica rapa	23
Vitis vinifera	Lolium perenne	22
Oryza rufipogon	Solanum lycopersicum	22
Oryza punctata	Juglans regia	22
Oryza nivara	Solanum tuberosum	22
Oryza meridionalis	Vitis vinifera	22
Olea europaea	Solanum tuberosum	22
Manihot esculenta	Kalanchoe fedtschenkoi	22
Kalanchoe fedtschenkoi	Solanum lycopersicum	22
Kalanchoe fedtschenkoi	Pistacia vera	22
Juglans regia	Cannabis sativa	22
Juglans regia	Arabidopsis halleri	22
Glycine max	Oryza nivara	22
Glycine max	Cannabis sativa	22
Ficus carica	Glycine max	22
Ficus carica	Eucalyptus grandis	22
Ficus carica	Brassica juncea	22
Cucumis melo	Oryza barthii	22
Citrus clementina	Solanum tuberosum	22
Citrus clementina	Ficus carica	22
Citrus clementina	Citrullus lanatus	22
Citrullus lanatus	Juglans regia	22
Arabidopsis thaliana	Oryza punctata	22
Vitis vinifera	Lupinus angustifolius	21
Vitis vinifera	Arabidopsis halleri	21
Vigna radiata	Eucalyptus grandis	21
Solanum tuberosum	Brassica rapa	21
Secale cereale	Papaver somniferum	21
Secale cereale	Olea europaea	21
Pistacia vera	Lolium perenne	21
Oryza meridionalis	Citrullus lanatus	21
Medicago truncatula	Solanum tuberosum	21
Medicago truncatula	Cucumis melo	21
Medicago truncatula	Brassica juncea	21
Manihot esculenta	Ficus carica	21
Lupinus angustifolius	Citrus clementina	21
Glycine max	Citrullus lanatus	21
Ficus carica	Lolium perenne	21
Ficus carica	Citrus clementina	21
Cucumis melo	Oryza sativa	21
Cucumis melo	Oryza punctata	21
Citrullus lanatus	Ananas comosus	21
Brassica rapa	Zea mays	21
Brassica rapa	Lolium perenne	21
Brassica rapa	Juglans regia	21
Asparagus officinalis	Oryza rufipogon	21
Asparagus officinalis	Juglans regia	21
Arabidopsis thaliana	Oryza sativa	21
Arabidopsis thaliana	Juglans regia	21
Ananas comosus	Vitis vinifera	21
Vitis vinifera	Olea europaea	20
Solanum tuberosum	Ananas comosus	20
Solanum lycopersicum	Olea europaea	20
Setaria italica	Cucumis melo	20
Secale cereale	Solanum lycopersicum	20
Saccharum spontaneum	Asparagus officinalis	20
Oryza sativa	Pistacia vera	20
Oryza sativa	Helianthus annuus	20
Oryza rufipogon	Pistacia vera	20
Oryza punctata	Helianthus annuus	20
Oryza punctata	Brassica juncea	20
Oryza punctata	Asparagus officinalis	20
Oryza meridionalis	Olea europaea	20
Oryza meridionalis	Arabidopsis thaliana	20
Oryza barthii	Juglans regia	20
Medicago truncatula	Brassica rapa	20
Medicago truncatula	Asparagus officinalis	20
Lupinus angustifolius	Oryza sativa	20
Lupinus angustifolius	Eucalyptus grandis	20
Juglans regia	Ficus carica	20
Helianthus annuus	Citrus clementina	20
Glycine max	Kalanchoe fedtschenkoi	20
Cucumis melo	Ficus carica	20
Citrullus lanatus	Oryza sativa	20
Citrullus lanatus	Oryza punctata	20
Cannabis sativa	Asparagus officinalis	20
Brassica rapa	Pistacia vera	20
Asparagus officinalis	Oryza nivara	20
Asparagus officinalis	Citrus clementina	20
Arabidopsis thaliana	Pistacia vera	20
Arabidopsis thaliana	Citrullus lanatus	20
Ananas comosus	Cucumis melo	20
Actinidia chinensis	Prunus dulcis	20
Vitis vinifera	Arabidopsis thaliana	19
Vigna radiata	Olea europaea	19
Vigna radiata	Manihot esculenta	19
Solanum tuberosum	Oryza nivara	19
Solanum lycopersicum	Ficus carica	19
Solanum lycopersicum	Arabidopsis halleri	19
Setaria italica	Solanum tuberosum	19
Secale cereale	Pistacia vera	19
Saccharum spontaneum	Brassica rapa	19
Pistacia vera	Citrullus lanatus	19
Pistacia vera	Arabidopsis thaliana	19
Oryza sativa	Medicago truncatula	19
Oryza punctata	Solanum tuberosum	19
Oryza punctata	Eucalyptus grandis	19
Oryza nivara	Cucumis melo	19
Oryza nivara	Citrullus lanatus	19
Oryza nivara	Brassica rapa	19
Oryza nivara	Actinidia chinensis	19
Oryza meridionalis	Arabis alpina	19
Oryza barthii	Cucumis melo	19
Manihot esculenta	Prunus dulcis	19
Lupinus angustifolius	Solanum lycopersicum	19
Lupinus angustifolius	Oryza punctata	19
Kalanchoe fedtschenkoi	Vitis vinifera	19
Eucalyptus grandis	Pistacia vera	19
Citrullus lanatus	Citrus clementina	19
Citrullus lanatus	Asparagus officinalis	19
Cannabis sativa	Glycine max	19
Cannabis sativa	Eucalyptus grandis	19
Cannabis sativa	Arabis alpina	19
Brassica rapa	Citrus clementina	19
Brassica rapa	Actinidia chinensis	19
Arabidopsis thaliana	Saccharum spontaneum	19
Arabidopsis thaliana	Kalanchoe fedtschenkoi	19
Actinidia chinensis	Oryza barthii	19
Vigna radiata	Ananas comosus	18
Setaria italica	Vitis vinifera	18
Setaria italica	Lupinus angustifolius	18
Saccharum spontaneum	Cucumis melo	18
Pistacia vera	Solanum tuberosum	18
Pistacia vera	Oryza rufipogon	18
Pistacia vera	Lupinus angustifolius	18
Pistacia vera	Cannabis sativa	18
Oryza sativa	Citrullus lanatus	18
Oryza rufipogon	Cucumis melo	18
Oryza nivara	Arabidopsis thaliana	18
Oryza meridionalis	Lupinus angustifolius	18
Manihot esculenta	Cucumis melo	18
Lupinus angustifolius	Vitis vinifera	18
Kalanchoe fedtschenkoi	Solanum tuberosum	18
Kalanchoe fedtschenkoi	Oryza punctata	18
Helianthus annuus	Eucalyptus grandis	18
Glycine max	Oryza punctata	18
Ficus carica	Cannabis sativa	18
Eucalyptus grandis	Oryza nivara	18
Citrullus lanatus	Oryza rufipogon	18
Cannabis sativa	Vitis vinifera	18
Cannabis sativa	Saccharum spontaneum	18
Cannabis sativa	Brassica juncea	18
Brassica rapa	Eucalyptus grandis	18
Brassica juncea	Oryza rufipogon	18
Asparagus officinalis	Solanum tuberosum	18
Asparagus officinalis	Olea europaea	18
Arabis alpina	Actinidia chinensis	18
Setaria italica	Asparagus officinalis	17
Secale cereale	Cucumis melo	17
Prunus dulcis	Actinidia chinensis	17
Papaver somniferum	Cannabis sativa	17
Oryza sativa	Vitis vinifera	17
Oryza rufipogon	Solanum tuberosum	17
Oryza nivara	Vitis vinifera	17
Oryza nivara	Ficus carica	17
Oryza nivara	Asparagus officinalis	17
Oryza meridionalis	Ficus carica	17
Manihot esculenta	Oryza meridionalis	17
Manihot esculenta	Oryza barthii	17
Manihot esculenta	Cannabis sativa	17
Lupinus angustifolius	Actinidia chinensis	17
Helianthus annuus	Asparagus officinalis	17
Ficus carica	Oryza barthii	17
Eucalyptus grandis	Cannabis sativa	17
Cucumis melo	Arabidopsis halleri	17
Cannabis sativa	Lupinus angustifolius	17
Cannabis sativa	Ficus carica	17
Brassica rapa	Papaver somniferum	17
Brassica rapa	Medicago truncatula	17
Brassica juncea	Medicago truncatula	17
Asparagus officinalis	Brassica rapa	17
Arabidopsis thaliana	Oryza meridionalis	17
Ananas comosus	Arabidopsis thaliana	17
Vitis vinifera	Oryza meridionalis	16
Secale cereale	Brassica rapa	16
Pistacia vera	Oryza meridionalis	16
Papaver somniferum	Oryza barthii	16
Oryza sativa	Eucalyptus grandis	16
Oryza sativa	Arabidopsis thaliana	16
Oryza rufipogon	Vitis vinifera	16
Oryza rufipogon	Cannabis sativa	16
Oryza punctata	Glycine max	16
Oryza meridionalis	Cucumis melo	16
Oryza barthii	Solanum lycopersicum	16
Olea europaea	Citrus clementina	16
Manihot esculenta	Asparagus officinalis	16
Manihot esculenta	Arabidopsis halleri	16
Lupinus angustifolius	Ananas comosus	16
Kalanchoe fedtschenkoi	Manihot esculenta	16
Helianthus annuus	Lupinus angustifolius	16
Helianthus annuus	Juglans regia	16
Glycine max	Arabidopsis halleri	16
Ficus carica	Solanum lycopersicum	16
Ficus carica	Oryza nivara	16
Ficus carica	Medicago truncatula	16
Citrullus lanatus	Pistacia vera	16
Cannabis sativa	Arabidopsis thaliana	16
Brassica rapa	Manihot esculenta	16
Brassica rapa	Cucumis melo	16
Brassica rapa	Asparagus officinalis	16
Arabidopsis thaliana	Olea europaea	16
Arabidopsis thaliana	Ananas comosus	16
Arabidopsis halleri	Actinidia chinensis	16
Ananas comosus	Pistacia vera	16
Vigna radiata	Solanum lycopersicum	15
Vigna radiata	Asparagus officinalis	15
Vigna radiata	Arabidopsis thaliana	15
Saccharum spontaneum	Vitis vinifera	15
Pistacia vera	Ficus carica	15
Oryza sativa	Solanum lycopersicum	15
Oryza punctata	Cucumis melo	15
Oryza nivara	Helianthus annuus	15
Oryza nivara	Glycine max	15
Oryza meridionalis	Helianthus annuus	15
Oryza barthii	Arabidopsis thaliana	15
Lupinus angustifolius	Oryza meridionalis	15
Kalanchoe fedtschenkoi	Arabidopsis thaliana	15
Glycine max	Prunus dulcis	15
Citrus clementina	Setaria italica	15
Citrullus lanatus	Oryza nivara	15
Cannabis sativa	Manihot esculenta	15
Asparagus officinalis	Helianthus annuus	15
Arabis alpina	Solanum lycopersicum	15
Arabis alpina	Oryza nivara	15
Arabis alpina	Medicago truncatula	15
Ananas comosus	Vigna radiata	15
Ananas comosus	Solanum tuberosum	15
Ananas comosus	Manihot esculenta	15
Zea mays	Vigna radiata	14
Zea mays	Arabis alpina	14
Vitis vinifera	Cannabis sativa	14
Vigna radiata	Lolium perenne	14
Vigna radiata	Citrullus lanatus	14
Solanum tuberosum	Oryza meridionalis	14
Solanum tuberosum	Oryza barthii	14
Solanum lycopersicum	Setaria italica	14
Solanum lycopersicum	Prunus dulcis	14
Setaria italica	Solanum lycopersicum	14
Saccharum spontaneum	Citrullus lanatus	14
Saccharum spontaneum	Actinidia chinensis	14
Prunus dulcis	Vitis vinifera	14
Pistacia vera	Oryza punctata	14
Pistacia vera	Oryza barthii	14
Pistacia vera	Arabis alpina	14
Oryza rufipogon	Brassica rapa	14
Oryza punctata	Solanum lycopersicum	14
Oryza nivara	Papaver somniferum	14
Oryza meridionalis	Kalanchoe fedtschenkoi	14
Oryza barthii	Lupinus angustifolius	14
Olea europaea	Saccharum spontaneum	14
Olea europaea	Actinidia chinensis	14
Manihot esculenta	Oryza sativa	14
Manihot esculenta	Ananas comosus	14
Lupinus angustifolius	Saccharum spontaneum	14
Lupinus angustifolius	Oryza barthii	14
Lupinus angustifolius	Citrullus lanatus	14
Lupinus angustifolius	Brassica rapa	14
Juglans regia	Citrullus lanatus	14
Glycine max	Asparagus officinalis	14
Ficus carica	Vigna radiata	14
Ficus carica	Oryza sativa	14
Ficus carica	Oryza meridionalis	14
Ficus carica	Asparagus officinalis	14
Ficus carica	Arabidopsis thaliana	14
Ficus carica	Arabidopsis halleri	14
Eucalyptus grandis	Vigna radiata	14
Citrus clementina	Oryza sativa	14
Citrullus lanatus	Oryza barthii	14
Cannabis sativa	Zea mays	14
Brassica rapa	Kalanchoe fedtschenkoi	14
Arabis alpina	Solanum tuberosum	14
Arabis alpina	Saccharum spontaneum	14
Arabis alpina	Oryza meridionalis	14
Arabis alpina	Oryza barthii	14
Arabidopsis thaliana	Prunus dulcis	14
Ananas comosus	Citrullus lanatus	14
Actinidia chinensis	Oryza punctata	14
Actinidia chinensis	Oryza meridionalis	14
Zea mays	Ficus carica	13
Zea mays	Arabidopsis thaliana	13
Vitis vinifera	Oryza nivara	13
Vitis vinifera	Arabis alpina	13
Vigna radiata	Cucumis melo	13
Solanum lycopersicum	Oryza nivara	13
Solanum lycopersicum	Oryza meridionalis	13
Solanum lycopersicum	Cannabis sativa	13
Setaria italica	Vigna radiata	13
Saccharum spontaneum	Ananas comosus	13
Oryza sativa	Brassica juncea	13
Oryza punctata	Vitis vinifera	13
Oryza punctata	Manihot esculenta	13
Oryza punctata	Lupinus angustifolius	13
Oryza punctata	Actinidia chinensis	13
Oryza nivara	Solanum lycopersicum	13
Oryza meridionalis	Manihot esculenta	13
Oryza meridionalis	Cannabis sativa	13
Oryza meridionalis	Brassica rapa	13
Oryza barthii	Vitis vinifera	13
Oryza barthii	Solanum tuberosum	13
Oryza barthii	Papaver somniferum	13
Medicago truncatula	Saccharum spontaneum	13
Medicago truncatula	Citrus clementina	13
Manihot esculenta	Oryza punctata	13
Lupinus angustifolius	Zea mays	13
Lupinus angustifolius	Lolium perenne	13
Kalanchoe fedtschenkoi	Setaria italica	13
Kalanchoe fedtschenkoi	Oryza meridionalis	13
Kalanchoe fedtschenkoi	Lupinus angustifolius	13
Kalanchoe fedtschenkoi	Ananas comosus	13
Helianthus annuus	Vitis vinifera	13
Glycine max	Olea europaea	13
Ficus carica	Oryza rufipogon	13
Ficus carica	Helianthus annuus	13
Cucumis melo	Oryza rufipogon	13
Citrus clementina	Oryza punctata	13
Citrus clementina	Olea europaea	13
Cannabis sativa	Vigna radiata	13
Cannabis sativa	Oryza sativa	13
Cannabis sativa	Actinidia chinensis	13
Brassica rapa	Lupinus angustifolius	13
Brassica rapa	Ananas comosus	13
Brassica juncea	Oryza barthii	13
Arabis alpina	Zea mays	13
Arabis alpina	Papaver somniferum	13
Arabis alpina	Oryza rufipogon	13
Arabis alpina	Oryza punctata	13
Arabidopsis halleri	Vitis vinifera	13
Arabidopsis halleri	Solanum lycopersicum	13
Arabidopsis halleri	Cannabis sativa	13
Ananas comosus	Kalanchoe fedtschenkoi	13
Ananas comosus	Arabidopsis halleri	13
Vitis vinifera	Setaria italica	12
Vitis vinifera	Oryza rufipogon	12
Vitis vinifera	Oryza barthii	12
Vigna radiata	Oryza barthii	12
Solanum tuberosum	Kalanchoe fedtschenkoi	12
Setaria italica	Pistacia vera	12
Saccharum spontaneum	Glycine max	12
Prunus dulcis	Vigna radiata	12
Prunus dulcis	Glycine max	12
Oryza sativa	Lupinus angustifolius	12
Oryza rufipogon	Medicago truncatula	12
Oryza rufipogon	Kalanchoe fedtschenkoi	12
Oryza punctata	Brassica rapa	12
Oryza nivara	Vigna radiata	12
Oryza barthii	Ficus carica	12
Olea europaea	Eucalyptus grandis	12
Medicago truncatula	Oryza punctata	12
Kalanchoe fedtschenkoi	Citrullus lanatus	12
Juglans regia	Arabis alpina	12
Helianthus annuus	Oryza sativa	12
Helianthus annuus	Oryza barthii	12
Helianthus annuus	Manihot esculenta	12
Helianthus annuus	Cannabis sativa	12
Helianthus annuus	Arabidopsis thaliana	12
Ficus carica	Setaria italica	12
Ficus carica	Manihot esculenta	12
Citrus clementina	Saccharum spontaneum	12
Citrullus lanatus	Setaria italica	12
Citrullus lanatus	Olea europaea	12
Cannabis sativa	Oryza meridionalis	12
Cannabis sativa	Brassica rapa	12
Brassica juncea	Ananas comosus	12
Asparagus officinalis	Vigna radiata	12
Arabis alpina	Oryza sativa	12
Arabis alpina	Glycine max	12
Arabis alpina	Cannabis sativa	12
Arabidopsis thaliana	Oryza barthii	12
Arabidopsis halleri	Juglans regia	12
Vitis vinifera	Oryza punctata	11
Vigna radiata	Kalanchoe fedtschenkoi	11
Saccharum spontaneum	Vigna radiata	11
Prunus dulcis	Eucalyptus grandis	11
Pistacia vera	Kalanchoe fedtschenkoi	11
Papaver somniferum	Manihot esculenta	11
Oryza sativa	Juglans regia	11
Oryza rufipogon	Vigna radiata	11
Oryza rufipogon	Eucalyptus grandis	11
Oryza barthii	Brassica rapa	11
Olea europaea	Vitis vinifera	11
Olea europaea	Oryza sativa	11
Olea europaea	Oryza meridionalis	11
Olea europaea	Lupinus angustifolius	11
Medicago truncatula	Arabidopsis halleri	11
Manihot esculenta	Oryza rufipogon	11
Manihot esculenta	Oryza nivara	11
Manihot esculenta	Olea europaea	11
Lupinus angustifolius	Helianthus annuus	11
Kalanchoe fedtschenkoi	Oryza sativa	11
Kalanchoe fedtschenkoi	Oryza barthii	11
Kalanchoe fedtschenkoi	Olea europaea	11
Ficus carica	Oryza punctata	11
Ficus carica	Kalanchoe fedtschenkoi	11
Cucumis melo	Cannabis sativa	11
Citrus clementina	Prunus dulcis	11
Citrus clementina	Medicago truncatula	11
Citrullus lanatus	Oryza meridionalis	11
Citrullus lanatus	Kalanchoe fedtschenkoi	11
Brassica rapa	Solanum tuberosum	11
Asparagus officinalis	Setaria italica	11
Asparagus officinalis	Oryza punctata	11
Asparagus officinalis	Ficus carica	11
Arabis alpina	Vitis vinifera	11
Arabis alpina	Lolium perenne	11
Arabis alpina	Citrullus lanatus	11
Arabis alpina	Asparagus officinalis	11
Arabidopsis halleri	Lupinus angustifolius	11
Ananas comosus	Olea europaea	11
Vigna radiata	Setaria italica	10
Vigna radiata	Pistacia vera	10
Vigna radiata	Oryza meridionalis	10
Vigna radiata	Cannabis sativa	10
Solanum tuberosum	Setaria italica	10
Solanum lycopersicum	Vigna radiata	10
Solanum lycopersicum	Oryza rufipogon	10
Secale cereale	Lupinus angustifolius	10
Prunus dulcis	Helianthus annuus	10
Prunus dulcis	Citrus clementina	10
Papaver somniferum	Oryza nivara	10
Papaver somniferum	Ficus carica	10
Oryza punctata	Kalanchoe fedtschenkoi	10
Oryza meridionalis	Vigna radiata	10
Oryza barthii	Helianthus annuus	10
Oryza barthii	Cannabis sativa	10
Oryza barthii	Arabidopsis halleri	10
Olea europaea	Solanum lycopersicum	10
Olea europaea	Papaver somniferum	10
Olea europaea	Juglans regia	10
Olea europaea	Brassica rapa	10
Olea europaea	Arabidopsis thaliana	10
Kalanchoe fedtschenkoi	Prunus dulcis	10
Kalanchoe fedtschenkoi	Ficus carica	10
Kalanchoe fedtschenkoi	Arabidopsis halleri	10
Helianthus annuus	Oryza rufipogon	10
Helianthus annuus	Arabis alpina	10
Eucalyptus grandis	Medicago truncatula	10
Eucalyptus grandis	Arabidopsis halleri	10
Cucumis melo	Vigna radiata	10
Cucumis melo	Setaria italica	10
Citrus clementina	Vigna radiata	10
Citrus clementina	Oryza nivara	10
Citrus clementina	Oryza barthii	10
Cannabis sativa	Cucumis melo	10
Brassica juncea	Cannabis sativa	10
Asparagus officinalis	Solanum lycopersicum	10
Asparagus officinalis	Cannabis sativa	10
Arabidopsis thaliana	Vigna radiata	10
Arabidopsis thaliana	Oryza rufipogon	10
Arabidopsis thaliana	Ficus carica	10
Arabidopsis halleri	Medicago truncatula	10
Arabidopsis halleri	Ficus carica	10
Ananas comosus	Lupinus angustifolius	10
Actinidia chinensis	Arabis alpina	10
Vigna radiata	Oryza sativa	9
Vigna radiata	Oryza rufipogon	9
Vigna radiata	Brassica rapa	9
Setaria italica	Manihot esculenta	9
Secale cereale	Vitis vinifera	9
Secale cereale	Juglans regia	9
Saccharum spontaneum	Lupinus angustifolius	9
Saccharum spontaneum	Kalanchoe fedtschenkoi	9
Papaver somniferum	Vigna radiata	9
Oryza rufipogon	Arabis alpina	9
Oryza punctata	Citrullus lanatus	9
Oryza nivara	Juglans regia	9
Oryza barthii	Kalanchoe fedtschenkoi	9
Oryza barthii	Citrullus lanatus	9
Olea europaea	Lolium perenne	9
Olea europaea	Helianthus annuus	9
Olea europaea	Citrullus lanatus	9
Olea europaea	Brassica juncea	9
Olea europaea	Asparagus officinalis	9
Olea europaea	Ananas comosus	9
Medicago truncatula	Pistacia vera	9
Medicago truncatula	Lolium perenne	9
Medicago truncatula	Citrullus lanatus	9
Lupinus angustifolius	Kalanchoe fedtschenkoi	9
Lupinus angustifolius	Ficus carica	9
Lupinus angustifolius	Arabidopsis halleri	9
Lolium perenne	Ficus carica	9
Kalanchoe fedtschenkoi	Oryza nivara	9
Eucalyptus grandis	Ficus carica	9
Cannabis sativa	Oryza rufipogon	9
Cannabis sativa	Citrullus lanatus	9
Cannabis sativa	Ananas comosus	9
Brassica rapa	Vitis vinifera	9
Brassica rapa	Solanum lycopersicum	9
Arabidopsis halleri	Solanum tuberosum	9
Ananas comosus	Cannabis sativa	9
Zea mays	Cannabis sativa	8
Vigna radiata	Citrus clementina	8
Setaria italica	Arabidopsis thaliana	8
Secale cereale	Arabidopsis thaliana	8
Prunus dulcis	Manihot esculenta	8
Oryza sativa	Papaver somniferum	8
Oryza rufipogon	Ficus carica	8
Oryza barthii	Pistacia vera	8
Medicago truncatula	Zea mays	8
Helianthus annuus	Oryza meridionalis	8
Helianthus annuus	Kalanchoe fedtschenkoi	8
Ficus carica	Cucumis melo	8
Ficus carica	Ananas comosus	8
Cannabis sativa	Oryza barthii	8
Brassica rapa	Setaria italica	8
Brassica rapa	Oryza barthii	8
Arabidopsis halleri	Papaver somniferum	8
Secale cereale	Citrullus lanatus	7
Secale cereale	Actinidia chinensis	7
Saccharum spontaneum	Citrus clementina	7
Oryza sativa	Solanum tuberosum	7
Oryza sativa	Brassica rapa	7
Oryza nivara	Medicago truncatula	7
Oryza longistaminata	Oryza sativa	7
Oryza barthii	Manihot esculenta	7
Olea europaea	Zea mays	7
Lupinus angustifolius	Setaria italica	7
Helianthus annuus	Oryza nivara	7
Eucalyptus grandis	Oryza rufipogon	7
Cucumis melo	Ananas comosus	7
Citrullus lanatus	Arabidopsis halleri	7
Cannabis sativa	Lolium perenne	7
Brassica rapa	Oryza nivara	7
Arabis alpina	Eucalyptus grandis	7
Arabidopsis halleri	Setaria italica	7
Arabidopsis halleri	Cucumis melo	7
Ananas comosus	Ficus carica	7
Vigna radiata	Ficus carica	6
Setaria italica	Papaver somniferum	6
Prunus dulcis	Saccharum spontaneum	6
Oryza sativa	Kalanchoe fedtschenkoi	6
Oryza barthii	Medicago truncatula	6
Olea europaea	Kalanchoe fedtschenkoi	6
Olea europaea	Cucumis melo	6
Medicago truncatula	Kalanchoe fedtschenkoi	6
Helianthus annuus	Ananas comosus	6
Cucumis melo	Oryza meridionalis	6
Brassica rapa	Oryza rufipogon	6
Brassica rapa	Oryza punctata	6
Asparagus officinalis	Citrullus lanatus	6
Arabidopsis halleri	Manihot esculenta	6
Zea mays	Medicago truncatula	5
Solanum tuberosum	Cannabis sativa	5
Setaria italica	Helianthus annuus	5
Secale cereale	Vigna radiata	5
Papaver somniferum	Ananas comosus	5
Oryza nivara	Kalanchoe fedtschenkoi	5
Citrullus lanatus	Ficus carica	5
Cannabis sativa	Citrus clementina	5
Ananas comosus	Medicago truncatula	5
Actinidia chinensis	Arabidopsis halleri	5
Vigna radiata	Oryza nivara	4
Solanum tuberosum	Oryza rufipogon	4
Oryza punctata	Arabidopsis thaliana	4
Oryza nivara	Arabis alpina	4
Oryza meridionalis	Medicago truncatula	4
Oryza meridionalis	Brassica juncea	4
Oryza barthii	Vigna radiata	4
Kalanchoe fedtschenkoi	Medicago truncatula	4
Cannabis sativa	Oryza nivara	4
Brassica rapa	Oryza sativa	4
Arabidopsis thaliana	Setaria italica	4
Setaria italica	Medicago truncatula	3
Oryza longistaminata	Oryza barthii	3
Kalanchoe fedtschenkoi	Oryza rufipogon	3
Kalanchoe fedtschenkoi	Cannabis sativa	3
Cannabis sativa	Setaria italica	3
Arabis alpina	Setaria italica	3
Arabidopsis halleri	Lolium perenne	3
Asparagus officinalis	Kalanchoe fedtschenkoi	2
Arabidopsis halleri	Saccharum spontaneum	2
Pistacia vera	Setaria italica	1
Citrus clementina	Oryza meridionalis	1
