# Supplementary material for: CANTATAdb 3.0: An Updated Repository of Plant Long Non-Coding RNAs
Source: Plant Cell Physiol. 2024 Jul 17;65(9):1486–93. doi: 10.1093/pcp/pcae081 (PMC11447640; doi:10.1093/pcp/pcae081)
Supplement: pcae081_Supp [file pcae081_supp.zip › suppl_data/pcp-2024-e-00081-File008.xlsx]

## Sheet: Arkusz1
Suppl. Tab. 4 Numbers of conserved lncRNAs identified between pairs of species with a reciprocal BLAST approach.
Species 1	Species 2	no. of conserved lncRNAs
Triticum_turgidum	Triticum_aestivum	3700
Triticum_aestivum	Triticum_turgidum	3700
Triticum_dicoccoides	Triticum_aestivum	3008
Triticum_aestivum	Triticum_dicoccoides	3008
Triticum_turgidum	Triticum_dicoccoides	2675
Triticum_dicoccoides	Triticum_turgidum	2675
Triticum_aestivum	Secale_cereale	1892
Secale_cereale	Triticum_aestivum	1892
Triticum_aestivum	Aegilops_tauschii	1669
Aegilops_tauschii	Triticum_aestivum	1669
Triticum_turgidum	Secale_cereale	1591
Secale_cereale	Triticum_turgidum	1591
Triticum_urartu	Triticum_aestivum	1441
Triticum_aestivum	Triticum_urartu	1441
Triticum_urartu	Triticum_turgidum	1366
Triticum_turgidum	Triticum_urartu	1366
Brassica_oleracea	Brassica_napus	1337
Brassica_napus	Brassica_oleracea	1337
Triticum_dicoccoides	Secale_cereale	1242
Secale_cereale	Triticum_dicoccoides	1242
Triticum_turgidum	Aegilops_tauschii	1189
Aegilops_tauschii	Triticum_turgidum	1189
Brassica_napus	Brassica_juncea	1178
Brassica_juncea	Brassica_napus	1178
Brassica_rapa	Brassica_juncea	1162
Brassica_juncea	Brassica_rapa	1162
Triticum_urartu	Triticum_dicoccoides	1142
Triticum_dicoccoides	Triticum_urartu	1142
Brassica_rapa	Brassica_napus	1107
Brassica_napus	Brassica_rapa	1107
Triticum_dicoccoides	Aegilops_tauschii	1045
Aegilops_tauschii	Triticum_dicoccoides	1045
Secale_cereale	Aegilops_tauschii	985
Aegilops_tauschii	Secale_cereale	985
Triticum_urartu	Secale_cereale	954
Secale_cereale	Triticum_urartu	954
Brassica_oleracea	Brassica_juncea	915
Brassica_juncea	Brassica_oleracea	915
Triticum_urartu	Aegilops_tauschii	820
Aegilops_tauschii	Triticum_urartu	820
Sorghum_bicolor	Saccharum_spontaneum	818
Saccharum_spontaneum	Sorghum_bicolor	818
Oryza_sativa	Oryza_rufipogon	783
Oryza_rufipogon	Oryza_sativa	783
Triticum_spelta	Triticum_aestivum	781
Triticum_aestivum	Triticum_spelta	781
Brassica_rapa	Brassica_oleracea	771
Brassica_oleracea	Brassica_rapa	771
Oryza_glaberrima	Oryza_barthii	746
Oryza_barthii	Oryza_glaberrima	746
Oryza_sativa	Oryza_longistaminata	700
Oryza_longistaminata	Oryza_sativa	700
Quercus_suber	Quercus_lobata	678
Quercus_lobata	Quercus_suber	678
Oryza_sativa	Oryza_glaberrima	648
Oryza_glaberrima	Oryza_sativa	648
Triticum_aestivum	Hordeum_vulgare	644
Hordeum_vulgare	Triticum_aestivum	644
Triticum_turgidum	Triticum_spelta	633
Triticum_spelta	Triticum_turgidum	633
Oryza_sativa	Oryza_barthii	629
Oryza_barthii	Oryza_sativa	629
Oryza_rufipogon	Oryza_barthii	621
Oryza_barthii	Oryza_rufipogon	621
Prunus_persica	Prunus_dulcis	602
Prunus_dulcis	Prunus_persica	602
Triticum_turgidum	Hordeum_vulgare	593
Hordeum_vulgare	Triticum_turgidum	593
Secale_cereale	Hordeum_vulgare	592
Hordeum_vulgare	Secale_cereale	592
Prunus_dulcis	Prunus_avium	585
Prunus_avium	Prunus_dulcis	585
Setaria_viridis	Setaria_italica	572
Setaria_italica	Setaria_viridis	572
Triticum_spelta	Triticum_dicoccoides	565
Triticum_dicoccoides	Triticum_spelta	565
Oryza_longistaminata	Oryza_glaberrima	564
Oryza_glaberrima	Oryza_longistaminata	564
Arabidopsis_lyrata	Arabidopsis_halleri	560
Arabidopsis_halleri	Arabidopsis_lyrata	560
Oryza_rufipogon	Oryza_glaberrima	535
Oryza_longistaminata	Oryza_barthii	535
Oryza_glaberrima	Oryza_rufipogon	535
Oryza_barthii	Oryza_longistaminata	535
Saccharum_spontaneum	Eragrostis_tef	522
Eragrostis_tef	Saccharum_spontaneum	522
Oryza_rufipogon	Oryza_longistaminata	518
Oryza_longistaminata	Oryza_rufipogon	518
Oryza_rufipogon	Oryza_nivara	510
Oryza_nivara	Oryza_rufipogon	510
Zea_mays	Saccharum_spontaneum	505
Saccharum_spontaneum	Zea_mays	505
Lolium_perenne	Avena_sativa	493
Avena_sativa	Lolium_perenne	493
Oryza_sativa	Oryza_nivara	488
Oryza_nivara	Oryza_sativa	488
Solanum_tuberosum	Solanum_lycopersicum	478
Solanum_lycopersicum	Solanum_tuberosum	478
Sorghum_bicolor	Setaria_viridis	462
Setaria_viridis	Sorghum_bicolor	462
Eucalyptus_grandis	Corymbia_citriodora	454
Corymbia_citriodora	Eucalyptus_grandis	454
Olea_europaea	Fraxinus_excelsior	445
Fraxinus_excelsior	Olea_europaea	445
Triticum_dicoccoides	Hordeum_vulgare	435
Hordeum_vulgare	Triticum_dicoccoides	435
Oryza_sativa	Oryza_glumipatula	419
Oryza_glumipatula	Oryza_sativa	419
Oryza_nivara	Oryza_barthii	418
Oryza_barthii	Oryza_nivara	418
Triticum_urartu	Hordeum_vulgare	416
Hordeum_vulgare	Triticum_urartu	416
Setaria_viridis	Saccharum_spontaneum	415
Saccharum_spontaneum	Setaria_viridis	415
Arabidopsis_thaliana	Arabidopsis_halleri	415
Arabidopsis_halleri	Arabidopsis_thaliana	415
Oryza_rufipogon	Oryza_glumipatula	408
Oryza_glumipatula	Oryza_rufipogon	408
Oryza_glumipatula	Oryza_barthii	407
Oryza_barthii	Oryza_glumipatula	407
Arabidopsis_thaliana	Arabidopsis_lyrata	403
Arabidopsis_lyrata	Arabidopsis_thaliana	403
Hordeum_vulgare	Aegilops_tauschii	401
Aegilops_tauschii	Hordeum_vulgare	401
Prunus_persica	Prunus_avium	397
Prunus_avium	Prunus_persica	397
Oryza_nivara	Oryza_glaberrima	381
Oryza_glaberrima	Oryza_nivara	381
Vigna_radiata	Vigna_angularis	373
Vigna_angularis	Vigna_radiata	373
Eragrostis_tef	Eragrostis_curvula	365
Eragrostis_curvula	Eragrostis_tef	365
Oryza_glumipatula	Oryza_glaberrima	364
Oryza_glaberrima	Oryza_glumipatula	364
Triticum_spelta	Aegilops_tauschii	345
Aegilops_tauschii	Triticum_spelta	345
Zea_mays	Sorghum_bicolor	344
Sorghum_bicolor	Zea_mays	344
Oryza_rufipogon	Oryza_meridionalis	343
Oryza_meridionalis	Oryza_rufipogon	343
Triticum_spelta	Secale_cereale	340
Secale_cereale	Triticum_spelta	340
Setaria_viridis	Eragrostis_tef	339
Eragrostis_tef	Setaria_viridis	339
Triticum_aestivum	Avena_sativa	327
Avena_sativa	Triticum_aestivum	327
Zea_mays	Setaria_viridis	321
Setaria_viridis	Zea_mays	321
Triticum_turgidum	Avena_sativa	319
Avena_sativa	Triticum_turgidum	319
Oryza_nivara	Oryza_longistaminata	317
Oryza_nivara	Oryza_glumipatula	317
Oryza_longistaminata	Oryza_nivara	317
Oryza_glumipatula	Oryza_nivara	317
Oryza_sativa	Oryza_meridionalis	309
Oryza_meridionalis	Oryza_sativa	309
Vigna_unguiculata	Vigna_radiata	307
Vigna_radiata	Vigna_unguiculata	307
Camelina_sativa	Arabidopsis_thaliana	304
Arabidopsis_thaliana	Camelina_sativa	304
Oryza_longistaminata	Oryza_glumipatula	303
Oryza_glumipatula	Oryza_longistaminata	303
Sorghum_bicolor	Eragrostis_tef	301
Eragrostis_tef	Sorghum_bicolor	301
Triticum_urartu	Triticum_spelta	299
Triticum_spelta	Triticum_urartu	299
Triticum_aestivum	Lolium_perenne	295
Lolium_perenne	Triticum_aestivum	295
Setaria_viridis	Oryza_sativa	286
Oryza_sativa	Setaria_viridis	286
Cucumis_sativus	Cucumis_melo	284
Cucumis_melo	Cucumis_sativus	284
Oryza_meridionalis	Oryza_glaberrima	273
Oryza_glaberrima	Oryza_meridionalis	273
Saccharum_spontaneum	Echinochloa_crusgalli	271
Oryza_meridionalis	Oryza_barthii	271
Oryza_barthii	Oryza_meridionalis	271
Echinochloa_crusgalli	Saccharum_spontaneum	271
Saccharum_spontaneum	Avena_sativa	268
Avena_sativa	Saccharum_spontaneum	268
Setaria_italica	Saccharum_spontaneum	264
Saccharum_spontaneum	Setaria_italica	264
Solanum_tuberosum	Capsicum_annuum	262
Capsicum_annuum	Solanum_tuberosum	262
Sorghum_bicolor	Setaria_italica	260
Setaria_italica	Sorghum_bicolor	260
Triticum_urartu	Avena_sativa	258
Avena_sativa	Triticum_urartu	258
Secale_cereale	Avena_sativa	252
Avena_sativa	Secale_cereale	252
Saccharum_spontaneum	Oryza_sativa	248
Oryza_sativa	Saccharum_spontaneum	248
Triticum_dicoccoides	Avena_sativa	244
Avena_sativa	Triticum_dicoccoides	244
Oryza_meridionalis	Oryza_longistaminata	243
Oryza_longistaminata	Oryza_meridionalis	243
Oryza_nivara	Oryza_meridionalis	242
Oryza_meridionalis	Oryza_nivara	242
Brassica_juncea	Arabidopsis_thaliana	242
Arabidopsis_thaliana	Brassica_juncea	242
Oryza_sativa	Eragrostis_tef	241
Eragrostis_tef	Oryza_sativa	241
Triticum_turgidum	Lolium_perenne	240
Lolium_perenne	Triticum_turgidum	240
Triticum_urartu	Lolium_perenne	239
Lolium_perenne	Triticum_urartu	239
Camelina_sativa	Arabidopsis_halleri	235
Arabidopsis_halleri	Camelina_sativa	235
Setaria_viridis	Echinochloa_crusgalli	233
Secale_cereale	Lolium_perenne	233
Lolium_perenne	Secale_cereale	233
Echinochloa_crusgalli	Setaria_viridis	233
Hordeum_vulgare	Avena_sativa	231
Avena_sativa	Hordeum_vulgare	231
Saccharum_spontaneum	Lolium_perenne	229
Lolium_perenne	Saccharum_spontaneum	229
Triticum_urartu	Setaria_viridis	226
Setaria_viridis	Triticum_urartu	226
Setaria_viridis	Oryza_rufipogon	225
Oryza_rufipogon	Setaria_viridis	225
Oryza_meridionalis	Oryza_glumipatula	220
Oryza_glumipatula	Oryza_meridionalis	220
Triticum_aestivum	Saccharum_spontaneum	218
Saccharum_spontaneum	Triticum_aestivum	218
Vigna_radiata	Glycine_max	217
Glycine_max	Vigna_radiata	217
Vigna_unguiculata	Glycine_max	216
Glycine_max	Vigna_unguiculata	216
Zea_mays	Eragrostis_tef	214
Eragrostis_tef	Zea_mays	214
Brassica_rapa	Arabidopsis_thaliana	213
Arabidopsis_thaliana	Brassica_rapa	213
Solanum_tuberosum	Nicotiana_attenuata	211
Nicotiana_attenuata	Solanum_tuberosum	211
Sorghum_bicolor	Oryza_sativa	208
Oryza_sativa	Sorghum_bicolor	208
Lolium_perenne	Hordeum_vulgare	208
Hordeum_vulgare	Lolium_perenne	208
Camelina_sativa	Arabidopsis_lyrata	208
Arabidopsis_lyrata	Camelina_sativa	208
Triticum_aestivum	Setaria_viridis	207
Setaria_viridis	Triticum_aestivum	207
Triticum_dicoccoides	Lolium_perenne	205
Lolium_perenne	Triticum_dicoccoides	205
Avena_sativa	Aegilops_tauschii	204
Aegilops_tauschii	Avena_sativa	204
Setaria_italica	Eragrostis_tef	203
Eragrostis_tef	Setaria_italica	203
Brassica_napus	Arabidopsis_thaliana	202
Arabidopsis_thaliana	Brassica_napus	202
Eragrostis_tef	Avena_sativa	200
Brassica_oleracea	Arabidopsis_thaliana	200
Avena_sativa	Eragrostis_tef	200
Arabidopsis_thaliana	Brassica_oleracea	200
Prunus_dulcis	Malus_domestica_golden	199
Malus_domestica_golden	Prunus_dulcis	199
Lolium_perenne	Aegilops_tauschii	199
Aegilops_tauschii	Lolium_perenne	199
Eragrostis_tef	Echinochloa_crusgalli	197
Echinochloa_crusgalli	Eragrostis_tef	197
Vigna_unguiculata	Phaseolus_vulgaris	195
Phaseolus_vulgaris	Vigna_unguiculata	195
Juglans_regia	Corylus_avellana	193
Corylus_avellana	Juglans_regia	193
Vigna_radiata	Phaseolus_vulgaris	189
Setaria_viridis	Oryza_barthii	189
Phaseolus_vulgaris	Vigna_radiata	189
Oryza_sativa	Oryza_punctata	189
Oryza_punctata	Oryza_sativa	189
Oryza_barthii	Setaria_viridis	189
Triticum_urartu	Saccharum_spontaneum	188
Setaria_viridis	Avena_sativa	188
Secale_cereale	Saccharum_spontaneum	188
Saccharum_spontaneum	Triticum_urartu	188
Saccharum_spontaneum	Secale_cereale	188
Avena_sativa	Setaria_viridis	188
Triticum_aestivum	Eragrostis_tef	187
Setaria_viridis	Aegilops_tauschii	187
Eragrostis_tef	Triticum_aestivum	187
Aegilops_tauschii	Setaria_viridis	187
Camelina_sativa	Brassica_juncea	186
Brassica_juncea	Camelina_sativa	186
Setaria_viridis	Lolium_perenne	184
Prunus_avium	Malus_domestica_golden	184
Malus_domestica_golden	Prunus_avium	184
Lolium_perenne	Setaria_viridis	184
Zea_mays	Setaria_italica	183
Setaria_viridis	Hordeum_vulgare	183
Setaria_italica	Zea_mays	183
Hordeum_vulgare	Setaria_viridis	183
Triticum_turgidum	Saccharum_spontaneum	181
Saccharum_spontaneum	Triticum_turgidum	181
Saccharum_spontaneum	Digitaria_exilis	181
Digitaria_exilis	Saccharum_spontaneum	181
Triticum_turgidum	Setaria_viridis	179
Setaria_viridis	Triticum_turgidum	179
Triticum_urartu	Sorghum_bicolor	178
Sorghum_bicolor	Triticum_urartu	178
Triticum_aestivum	Sorghum_bicolor	177
Sorghum_bicolor	Triticum_aestivum	177
Glycine_max	Cajanus_cajan	177
Cajanus_cajan	Glycine_max	177
Camelina_sativa	Brassica_napus	175
Brassica_napus	Camelina_sativa	175
Triticum_urartu	Eragrostis_tef	173
Lolium_perenne	Eragrostis_tef	173
Eragrostis_tef	Triticum_urartu	173
Eragrostis_tef	Lolium_perenne	173
Setaria_viridis	Oryza_nivara	172
Oryza_nivara	Setaria_viridis	172
Setaria_viridis	Oryza_glumipatula	171
Oryza_glumipatula	Setaria_viridis	171
Cucumis_melo	Citrullus_lanatus	171
Citrullus_lanatus	Cucumis_melo	171
Setaria_italica	Oryza_sativa	170
Oryza_sativa	Setaria_italica	170
Oryza_punctata	Oryza_glaberrima	170
Oryza_glaberrima	Oryza_punctata	170
Phaseolus_vulgaris	Glycine_max	169
Oryza_punctata	Oryza_longistaminata	169
Oryza_longistaminata	Oryza_punctata	169
Glycine_max	Phaseolus_vulgaris	169
Setaria_viridis	Oryza_glaberrima	166
Oryza_glaberrima	Setaria_viridis	166
Sorghum_bicolor	Lolium_perenne	165
Oryza_punctata	Oryza_barthii	165
Oryza_barthii	Oryza_punctata	165
Lolium_perenne	Sorghum_bicolor	165
Triticum_aestivum	Oryza_sativa	163
Sorghum_bicolor	Oryza_rufipogon	163
Setaria_italica	Echinochloa_crusgalli	163
Oryza_sativa	Triticum_aestivum	163
Oryza_rufipogon	Sorghum_bicolor	163
Echinochloa_crusgalli	Setaria_italica	163
Triticum_urartu	Oryza_sativa	162
Oryza_sativa	Triticum_urartu	162
Brassica_juncea	Arabidopsis_halleri	162
Arabidopsis_halleri	Brassica_juncea	162
Zea_mays	Triticum_aestivum	161
Triticum_aestivum	Zea_mays	161
Setaria_viridis	Secale_cereale	160
Secale_cereale	Setaria_viridis	160
Oryza_longistaminata	Eragrostis_tef	159
Eragrostis_tef	Oryza_longistaminata	159
Setaria_viridis	Brachypodium_distachyon	158
Saccharum_spontaneum	Hordeum_vulgare	158
Hordeum_vulgare	Saccharum_spontaneum	158
Brachypodium_distachyon	Setaria_viridis	158
Trifolium_pratense	Medicago_truncatula	156
Medicago_truncatula	Trifolium_pratense	156
Chenopodium_quinoa	Beta_vulgaris	155
Beta_vulgaris	Chenopodium_quinoa	155
Vigna_unguiculata	Vigna_angularis	154
Vigna_angularis	Vigna_unguiculata	154
Sorghum_bicolor	Oryza_barthii	154
Oryza_barthii	Sorghum_bicolor	154
Saccharum_spontaneum	Oryza_longistaminata	153
Oryza_rufipogon	Oryza_punctata	153
Oryza_punctata	Oryza_rufipogon	153
Oryza_longistaminata	Saccharum_spontaneum	153
Triticum_aestivum	Brachypodium_distachyon	152
Sorghum_bicolor	Echinochloa_crusgalli	152
Echinochloa_crusgalli	Sorghum_bicolor	152
Brachypodium_distachyon	Triticum_aestivum	152
Triticum_dicoccoides	Setaria_viridis	151
Setaria_viridis	Triticum_dicoccoides	151
Saccharum_spontaneum	Oryza_rufipogon	151
Oryza_rufipogon	Saccharum_spontaneum	151
Setaria_viridis	Panicum_hallii	150
Panicum_hallii	Setaria_viridis	150
Camelina_sativa	Brassica_rapa	150
Brassica_rapa	Camelina_sativa	150
Sorghum_bicolor	Avena_sativa	149
Cucumis_sativus	Citrullus_lanatus	149
Citrullus_lanatus	Cucumis_sativus	149
Camelina_sativa	Brassica_oleracea	149
Brassica_oleracea	Camelina_sativa	149
Avena_sativa	Sorghum_bicolor	149
Zea_mays	Echinochloa_crusgalli	148
Echinochloa_crusgalli	Zea_mays	148
Zea_mays	Triticum_urartu	146
Triticum_urartu	Zea_mays	146
Pisum_sativum	Medicago_truncatula	146
Medicago_truncatula	Pisum_sativum	146
Oryza_rufipogon	Eragrostis_tef	145
Eragrostis_tef	Oryza_rufipogon	145
Brassica_juncea	Arabidopsis_lyrata	144
Arabidopsis_lyrata	Brassica_juncea	144
Zea_mays	Oryza_sativa	143
Triticum_urartu	Setaria_italica	143
Setaria_italica	Triticum_urartu	143
Oryza_sativa	Zea_mays	143
Brassica_rapa	Arabidopsis_halleri	143
Brassica_napus	Arabidopsis_halleri	143
Arabidopsis_halleri	Brassica_rapa	143
Arabidopsis_halleri	Brassica_napus	143
Triticum_urartu	Oryza_rufipogon	141
Triticum_aestivum	Setaria_italica	141
Triticum_aestivum	Oryza_rufipogon	141
Sorghum_bicolor	Oryza_nivara	141
Setaria_italica	Triticum_aestivum	141
Quercus_lobata	Juglans_regia	141
Oryza_rufipogon	Triticum_urartu	141
Oryza_rufipogon	Triticum_aestivum	141
Oryza_nivara	Sorghum_bicolor	141
Juglans_regia	Quercus_lobata	141
Oryza_sativa	Avena_sativa	140
Avena_sativa	Oryza_sativa	140
Triticum_spelta	Hordeum_vulgare	139
Setaria_italica	Oryza_rufipogon	139
Oryza_rufipogon	Setaria_italica	139
Hordeum_vulgare	Triticum_spelta	139
Setaria_viridis	Oryza_meridionalis	138
Oryza_sativa	Lolium_perenne	138
Oryza_meridionalis	Setaria_viridis	138
Lolium_perenne	Oryza_sativa	138
Lactuca_sativa	Helianthus_annuus	138
Helianthus_annuus	Lactuca_sativa	138
Saccharum_spontaneum	Panicum_hallii	137
Panicum_hallii	Saccharum_spontaneum	137
Brassica_oleracea	Arabidopsis_halleri	137
Arabidopsis_halleri	Brassica_oleracea	137
Vigna_radiata	Cajanus_cajan	135
Triticum_urartu	Brachypodium_distachyon	135
Triticum_turgidum	Eragrostis_tef	135
Oryza_barthii	Eragrostis_tef	135
Eragrostis_tef	Triticum_turgidum	135
Eragrostis_tef	Oryza_barthii	135
Cajanus_cajan	Vigna_radiata	135
Brachypodium_distachyon	Triticum_urartu	135
Saccharum_spontaneum	Oryza_barthii	134
Oryza_barthii	Saccharum_spontaneum	134
Arabis_alpina	Arabidopsis_thaliana	134
Arabidopsis_thaliana	Arabis_alpina	134
Echinochloa_crusgalli	Digitaria_exilis	132
Digitaria_exilis	Echinochloa_crusgalli	132
Triticum_turgidum	Sorghum_bicolor	131
Sorghum_bicolor	Triticum_turgidum	131
Medicago_truncatula	Glycine_max	131
Glycine_max	Medicago_truncatula	131
Zea_mays	Avena_sativa	130
Triticum_dicoccoides	Saccharum_spontaneum	130
Secale_cereale	Eragrostis_tef	130
Saccharum_spontaneum	Triticum_dicoccoides	130
Saccharum_spontaneum	Aegilops_tauschii	130
Rosa_chinensis	Malus_domestica_golden	130
Malus_domestica_golden	Rosa_chinensis	130
Eragrostis_tef	Secale_cereale	130
Avena_sativa	Zea_mays	130
Aegilops_tauschii	Saccharum_spontaneum	130
Setaria_viridis	Digitaria_exilis	129
Digitaria_exilis	Setaria_viridis	129
Brachypodium_distachyon	Avena_sativa	129
Avena_sativa	Brachypodium_distachyon	129
Zea_mays	Lolium_perenne	128
Rosa_chinensis	Prunus_dulcis	128
Prunus_dulcis	Rosa_chinensis	128
Lolium_perenne	Zea_mays	128
Zea_mays	Triticum_turgidum	127
Triticum_turgidum	Zea_mays	127
Prunus_persica	Malus_domestica_golden	127
Malus_domestica_golden	Prunus_persica	127
Lolium_perenne	Brachypodium_distachyon	127
Brachypodium_distachyon	Lolium_perenne	127
Setaria_italica	Avena_sativa	126
Rosa_chinensis	Prunus_avium	126
Prunus_avium	Rosa_chinensis	126
Oryza_nivara	Eragrostis_tef	126
Eragrostis_tef	Oryza_nivara	126
Avena_sativa	Setaria_italica	126
Sorghum_bicolor	Oryza_glumipatula	125
Setaria_italica	Oryza_nivara	125
Oryza_nivara	Setaria_italica	125
Oryza_glumipatula	Sorghum_bicolor	125
Hordeum_vulgare	Eragrostis_tef	125
Eragrostis_tef	Hordeum_vulgare	125
Camelina_sativa	Arabis_alpina	125
Arabis_alpina	Camelina_sativa	125
Sorghum_bicolor	Aegilops_tauschii	124
Aegilops_tauschii	Sorghum_bicolor	124
Triticum_turgidum	Brachypodium_distachyon	123
Triticum_aestivum	Oryza_barthii	123
Secale_cereale	Oryza_sativa	123
Saccharum_spontaneum	Oryza_glaberrima	123
Oryza_sativa	Secale_cereale	123
Oryza_glaberrima	Saccharum_spontaneum	123
Oryza_barthii	Triticum_aestivum	123
Brachypodium_distachyon	Triticum_turgidum	123
Juglans_regia	Actinidia_chinensis	122
Actinidia_chinensis	Juglans_regia	122
Triticum_turgidum	Oryza_sativa	121
Oryza_sativa	Triticum_turgidum	121
Sorghum_bicolor	Oryza_glaberrima	120
Oryza_glaberrima	Sorghum_bicolor	120
Echinochloa_crusgalli	Avena_sativa	120
Avena_sativa	Echinochloa_crusgalli	120
Zea_mays	Oryza_rufipogon	119
Setaria_italica	Panicum_hallii	119
Panicum_hallii	Setaria_italica	119
Oryza_rufipogon	Zea_mays	119
Oryza_rufipogon	Aegilops_tauschii	119
Lupinus_angustifolius	Glycine_max	119
Glycine_max	Lupinus_angustifolius	119
Brassica_napus	Arabidopsis_lyrata	119
Arabidopsis_lyrata	Brassica_napus	119
Aegilops_tauschii	Oryza_rufipogon	119
Triticum_urartu	Oryza_glaberrima	117
Triticum_dicoccoides	Oryza_sativa	117
Sorghum_bicolor	Brachypodium_distachyon	117
Setaria_italica	Oryza_barthii	117
Setaria_italica	Digitaria_exilis	117
Secale_cereale	Brachypodium_distachyon	117
Oryza_sativa	Triticum_dicoccoides	117
Oryza_sativa	Brachypodium_distachyon	117
Oryza_rufipogon	Hordeum_vulgare	117
Oryza_glaberrima	Triticum_urartu	117
Oryza_barthii	Setaria_italica	117
Hordeum_vulgare	Oryza_rufipogon	117
Digitaria_exilis	Setaria_italica	117
Brassica_juncea	Arabis_alpina	117
Brachypodium_distachyon	Sorghum_bicolor	117
Brachypodium_distachyon	Secale_cereale	117
Brachypodium_distachyon	Oryza_sativa	117
Arabis_alpina	Brassica_juncea	117
Quercus_suber	Juglans_regia	116
Juglans_regia	Quercus_suber	116
Eragrostis_tef	Aegilops_tauschii	116
Aegilops_tauschii	Eragrostis_tef	116
Oryza_sativa	Aegilops_tauschii	115
Oryza_rufipogon	Avena_sativa	115
Oryza_glaberrima	Eragrostis_tef	115
Nicotiana_attenuata	Capsicum_annuum	115
Eragrostis_tef	Oryza_glaberrima	115
Capsicum_annuum	Nicotiana_attenuata	115
Avena_sativa	Oryza_rufipogon	115
Aegilops_tauschii	Oryza_sativa	115
Zea_mays	Hordeum_vulgare	114
Triticum_urartu	Oryza_barthii	114
Setaria_italica	Aegilops_tauschii	114
Saccharum_spontaneum	Brachypodium_distachyon	114
Oryza_barthii	Triticum_urartu	114
Hordeum_vulgare	Zea_mays	114
Brachypodium_distachyon	Saccharum_spontaneum	114
Aegilops_tauschii	Setaria_italica	114
Triticum_dicoccoides	Setaria_italica	113
Sorghum_bicolor	Hordeum_vulgare	113
Setaria_italica	Triticum_dicoccoides	113
Hordeum_vulgare	Sorghum_bicolor	113
Brassica_rapa	Arabidopsis_lyrata	113
Arabidopsis_lyrata	Brassica_rapa	113
Triticum_dicoccoides	Eragrostis_tef	112
Setaria_italica	Oryza_glaberrima	112
Oryza_sativa	Hordeum_vulgare	112
Oryza_rufipogon	Lolium_perenne	112
Oryza_punctata	Oryza_nivara	112
Oryza_nivara	Oryza_punctata	112
Oryza_glaberrima	Setaria_italica	112
Lolium_perenne	Oryza_rufipogon	112
Hordeum_vulgare	Oryza_sativa	112
Eragrostis_tef	Triticum_dicoccoides	112
Triticum_urartu	Oryza_nivara	111
Triticum_turgidum	Oryza_barthii	111
Setaria_italica	Lolium_perenne	111
Oryza_nivara	Triticum_urartu	111
Oryza_barthii	Triticum_turgidum	111
Lolium_perenne	Setaria_italica	111
Triticum_turgidum	Oryza_rufipogon	110
Triticum_dicoccoides	Sorghum_bicolor	110
Sorghum_bicolor	Triticum_dicoccoides	110
Oryza_rufipogon	Triticum_turgidum	110
Eragrostis_tef	Digitaria_exilis	110
Digitaria_exilis	Eragrostis_tef	110
Brassica_napus	Arabis_alpina	110
Arabis_alpina	Brassica_napus	110
Saccharum_spontaneum	Oryza_glumipatula	109
Oryza_glumipatula	Saccharum_spontaneum	109
Brassica_rapa	Arabis_alpina	109
Arabis_alpina	Brassica_rapa	109
Vigna_unguiculata	Cajanus_cajan	108
Secale_cereale	Oryza_rufipogon	108
Populus_trichocarpa	Pistacia_vera	108
Pistacia_vera	Populus_trichocarpa	108
Oryza_rufipogon	Secale_cereale	108
Lolium_perenne	Echinochloa_crusgalli	108
Hordeum_vulgare	Brachypodium_distachyon	108
Echinochloa_crusgalli	Lolium_perenne	108
Cajanus_cajan	Vigna_unguiculata	108
Brassica_oleracea	Arabidopsis_lyrata	108
Brachypodium_distachyon	Hordeum_vulgare	108
Arabidopsis_lyrata	Brassica_oleracea	108
Triticum_dicoccoides	Oryza_rufipogon	107
Triticum_aestivum	Echinochloa_crusgalli	107
Oryza_rufipogon	Triticum_dicoccoides	107
Echinochloa_crusgalli	Triticum_aestivum	107
Arabis_alpina	Arabidopsis_halleri	107
Arabidopsis_halleri	Arabis_alpina	107
Vigna_angularis	Phaseolus_vulgaris	106
Triticum_aestivum	Oryza_nivara	106
Phaseolus_vulgaris	Vigna_angularis	106
Oryza_nivara	Triticum_aestivum	106
Solanum_lycopersicum	Nicotiana_attenuata	105
Quercus_lobata	Corylus_avellana	105
Oryza_sativa	Echinochloa_crusgalli	105
Nicotiana_attenuata	Solanum_lycopersicum	105
Echinochloa_crusgalli	Oryza_sativa	105
Corylus_avellana	Quercus_lobata	105
Brachypodium_distachyon	Aegilops_tauschii	105
Aegilops_tauschii	Brachypodium_distachyon	105
Zea_mays	Oryza_nivara	104
Sorghum_bicolor	Secale_cereale	104
Setaria_italica	Hordeum_vulgare	104
Secale_cereale	Sorghum_bicolor	104
Saccharum_spontaneum	Oryza_nivara	104
Panicum_hallii	Echinochloa_crusgalli	104
Oryza_nivara	Zea_mays	104
Oryza_nivara	Saccharum_spontaneum	104
Hordeum_vulgare	Setaria_italica	104
Echinochloa_crusgalli	Panicum_hallii	104
Zea_mays	Secale_cereale	103
Triticum_turgidum	Setaria_italica	103
Triticum_aestivum	Oryza_glaberrima	103
Setaria_italica	Triticum_turgidum	103
Secale_cereale	Zea_mays	103
Populus_trichocarpa	Juglans_regia	103
Oryza_glaberrima	Triticum_aestivum	103
Juglans_regia	Populus_trichocarpa	103
Zea_mays	Triticum_dicoccoides	102
Vitis_vinifera	Juglans_regia	102
Triticum_dicoccoides	Zea_mays	102
Triticum_dicoccoides	Brachypodium_distachyon	102
Oryza_nivara	Lolium_perenne	102
Oryza_barthii	Lolium_perenne	102
Lolium_perenne	Oryza_nivara	102
Lolium_perenne	Oryza_barthii	102
Juglans_regia	Vitis_vinifera	102
Brachypodium_distachyon	Triticum_dicoccoides	102
Zea_mays	Oryza_glaberrima	101
Solanum_lycopersicum	Capsicum_annuum	101
Setaria_italica	Secale_cereale	101
Secale_cereale	Setaria_italica	101
Panicum_hallii	Eragrostis_tef	101
Oryza_punctata	Oryza_glumipatula	101
Oryza_glumipatula	Oryza_punctata	101
Oryza_glaberrima	Zea_mays	101
Juglans_regia	Glycine_max	101
Glycine_max	Juglans_regia	101
Eragrostis_tef	Panicum_hallii	101
Capsicum_annuum	Solanum_lycopersicum	101
Zea_mays	Oryza_barthii	100
Trifolium_pratense	Pisum_sativum	100
Sorghum_bicolor	Panicum_hallii	100
Pisum_sativum	Trifolium_pratense	100
Panicum_hallii	Sorghum_bicolor	100
Oryza_barthii	Zea_mays	100
Zea_mays	Aegilops_tauschii	99
Triticum_spelta	Avena_sativa	99
Oryza_sativa	Leersia_perrieri	99
Leersia_perrieri	Oryza_sativa	99
Avena_sativa	Triticum_spelta	99
Aegilops_tauschii	Zea_mays	99
Triticum_turgidum	Oryza_nivara	98
Sorghum_bicolor	Digitaria_exilis	98
Oryza_rufipogon	Brachypodium_distachyon	98
Oryza_nivara	Triticum_turgidum	98
Digitaria_exilis	Sorghum_bicolor	98
Brachypodium_distachyon	Oryza_rufipogon	98
Populus_trichocarpa	Manihot_esculenta	96
Oryza_barthii	Aegilops_tauschii	96
Manihot_esculenta	Populus_trichocarpa	96
Aegilops_tauschii	Oryza_barthii	96
Zea_mays	Panicum_hallii	95
Vigna_radiata	Medicago_truncatula	95
Triticum_turgidum	Echinochloa_crusgalli	95
Setaria_italica	Oryza_glumipatula	95
Rosa_chinensis	Prunus_persica	95
Quercus_suber	Corylus_avellana	95
Prunus_persica	Rosa_chinensis	95
Panicum_hallii	Zea_mays	95
Oryza_meridionalis	Eragrostis_tef	95
Oryza_glumipatula	Setaria_italica	95
Medicago_truncatula	Vigna_radiata	95
Eragrostis_tef	Oryza_meridionalis	95
Echinochloa_crusgalli	Triticum_turgidum	95
Corylus_avellana	Quercus_suber	95
Brassica_oleracea	Arabis_alpina	95
Arabis_alpina	Brassica_oleracea	95
Saccharum_spontaneum	Oryza_meridionalis	94
Oryza_nivara	Aegilops_tauschii	94
Oryza_meridionalis	Saccharum_spontaneum	94
Oryza_barthii	Hordeum_vulgare	94
Hordeum_vulgare	Oryza_barthii	94
Eragrostis_tef	Brachypodium_distachyon	94
Brachypodium_distachyon	Eragrostis_tef	94
Arabis_alpina	Arabidopsis_lyrata	94
Arabidopsis_lyrata	Arabis_alpina	94
Aegilops_tauschii	Oryza_nivara	94
Vitis_vinifera	Actinidia_chinensis	93
Triticum_aestivum	Oryza_glumipatula	93
Sorghum_bicolor	Oryza_meridionalis	93
Rosa_chinensis	Juglans_regia	93
Populus_trichocarpa	Actinidia_chinensis	93
Oryza_meridionalis	Sorghum_bicolor	93
Oryza_glumipatula	Triticum_aestivum	93
Juglans_regia	Rosa_chinensis	93
Actinidia_chinensis	Vitis_vinifera	93
Actinidia_chinensis	Populus_trichocarpa	93
Secale_cereale	Oryza_barthii	91
Oryza_nivara	Avena_sativa	91
Oryza_barthii	Secale_cereale	91
Oryza_barthii	Avena_sativa	91
Avena_sativa	Oryza_nivara	91
Avena_sativa	Oryza_barthii	91
Vigna_unguiculata	Medicago_truncatula	90
Prunus_dulcis	Juglans_regia	90
Oryza_punctata	Oryza_meridionalis	90
Oryza_meridionalis	Oryza_punctata	90
Oryza_glumipatula	Eragrostis_tef	90
Oryza_glaberrima	Avena_sativa	90
Oryza_barthii	Leersia_perrieri	90
Medicago_truncatula	Vigna_unguiculata	90
Leersia_perrieri	Oryza_barthii	90
Juglans_regia	Prunus_dulcis	90
Helianthus_annuus	Cynara_cardunculus	90
Eragrostis_tef	Oryza_glumipatula	90
Cynara_cardunculus	Helianthus_annuus	90
Avena_sativa	Oryza_glaberrima	90
Triticum_urartu	Echinochloa_crusgalli	89
Pistacia_vera	Citrus_clementina	89
Echinochloa_crusgalli	Triticum_urartu	89
Citrus_clementina	Pistacia_vera	89
Zea_mays	Oryza_glumipatula	88
Triticum_urartu	Oryza_meridionalis	88
Triticum_urartu	Oryza_glumipatula	88
Secale_cereale	Oryza_glaberrima	88
Phaseolus_vulgaris	Cajanus_cajan	88
Oryza_meridionalis	Triticum_urartu	88
Oryza_longistaminata	Leersia_perrieri	88
Oryza_glumipatula	Zea_mays	88
Oryza_glumipatula	Triticum_urartu	88
Oryza_glaberrima	Secale_cereale	88
Oryza_glaberrima	Brachypodium_distachyon	88
Leersia_perrieri	Oryza_longistaminata	88
Cajanus_cajan	Phaseolus_vulgaris	88
Brachypodium_distachyon	Oryza_glaberrima	88
Vigna_angularis	Glycine_max	87
Triticum_dicoccoides	Echinochloa_crusgalli	87
Triticum_aestivum	Oryza_meridionalis	87
Pisum_sativum	Glycine_max	87
Oryza_meridionalis	Triticum_aestivum	87
Glycine_max	Vigna_angularis	87
Glycine_max	Pisum_sativum	87
Echinochloa_crusgalli	Triticum_dicoccoides	87
Triticum_turgidum	Oryza_glaberrima	86
Setaria_italica	Brachypodium_distachyon	86
Oryza_glumipatula	Lolium_perenne	86
Oryza_glaberrima	Triticum_turgidum	86
Oryza_glaberrima	Leersia_perrieri	86
Lolium_perenne	Oryza_glumipatula	86
Leersia_perrieri	Oryza_glaberrima	86
Brachypodium_distachyon	Setaria_italica	86
Saccharum_spontaneum	Eragrostis_curvula	85
Prunus_avium	Juglans_regia	85
Oryza_barthii	Brachypodium_distachyon	85
Juglans_regia	Prunus_avium	85
Eragrostis_curvula	Saccharum_spontaneum	85
Brachypodium_distachyon	Oryza_barthii	85
Triticum_spelta	Setaria_viridis	84
Triticum_dicoccoides	Oryza_nivara	84
Triticum_dicoccoides	Oryza_barthii	84
Setaria_viridis	Triticum_spelta	84
Oryza_sativa	Oryza_brachyantha	84
Oryza_nivara	Triticum_dicoccoides	84
Oryza_nivara	Brachypodium_distachyon	84
Oryza_longistaminata	Oryza_brachyantha	84
Oryza_glaberrima	Aegilops_tauschii	84
Oryza_brachyantha	Oryza_sativa	84
Oryza_brachyantha	Oryza_longistaminata	84
Oryza_barthii	Triticum_dicoccoides	84
Brachypodium_distachyon	Oryza_nivara	84
Aegilops_tauschii	Oryza_glaberrima	84
Zea_mays	Digitaria_exilis	83
Triticum_spelta	Lolium_perenne	83
Setaria_italica	Oryza_meridionalis	83
Pistacia_vera	Juglans_regia	83
Oryza_meridionalis	Setaria_italica	83
Lolium_perenne	Triticum_spelta	83
Juglans_regia	Pistacia_vera	83
Gossypium_raimondii	Corchorus_capsularis	83
Digitaria_exilis	Zea_mays	83
Corchorus_capsularis	Gossypium_raimondii	83
Prunus_dulcis	Actinidia_chinensis	81
Oryza_glaberrima	Lolium_perenne	81
Lolium_perenne	Oryza_glaberrima	81
Lactuca_sativa	Cynara_cardunculus	81
Cynara_cardunculus	Lactuca_sativa	81
Actinidia_chinensis	Prunus_dulcis	81
Triticum_dicoccoides	Oryza_glumipatula	80
Oryza_nivara	Echinochloa_crusgalli	80
Oryza_glumipatula	Triticum_dicoccoides	80
Oryza_glumipatula	Avena_sativa	80
Echinochloa_crusgalli	Oryza_nivara	80
Echinochloa_crusgalli	Aegilops_tauschii	80
Avena_sativa	Oryza_glumipatula	80
Aegilops_tauschii	Echinochloa_crusgalli	80
Triticum_dicoccoides	Oryza_glaberrima	79
Prunus_avium	Actinidia_chinensis	79
Pistacia_vera	Actinidia_chinensis	79
Oryza_glumipatula	Aegilops_tauschii	79
Oryza_glaberrima	Triticum_dicoccoides	79
Oryza_glaberrima	Hordeum_vulgare	79
Hordeum_vulgare	Oryza_glaberrima	79
Hordeum_vulgare	Echinochloa_crusgalli	79
Echinochloa_crusgalli	Hordeum_vulgare	79
Aegilops_tauschii	Oryza_glumipatula	79
Actinidia_chinensis	Prunus_avium	79
Actinidia_chinensis	Pistacia_vera	79
Vitis_vinifera	Populus_trichocarpa	78
Vitis_vinifera	Pistacia_vera	78
Vitis_vinifera	Corylus_avellana	78
Setaria_viridis	Oryza_longistaminata	78
Populus_trichocarpa	Vitis_vinifera	78
Pistacia_vera	Vitis_vinifera	78
Oryza_longistaminata	Setaria_viridis	78
Glycine_max	Actinidia_chinensis	78
Corylus_avellana	Vitis_vinifera	78
Actinidia_chinensis	Glycine_max	78
Vigna_radiata	Pisum_sativum	77
Triticum_turgidum	Oryza_glumipatula	77
Pisum_sativum	Vigna_radiata	77
Oryza_meridionalis	Aegilops_tauschii	77
Oryza_glumipatula	Triticum_turgidum	77
Eutrema_salsugineum	Arabidopsis_thaliana	77
Arabidopsis_thaliana	Eutrema_salsugineum	77
Aegilops_tauschii	Oryza_meridionalis	77
Zea_mays	Brachypodium_distachyon	76
Vigna_angularis	Cajanus_cajan	76
Sorghum_bicolor	Musa_acuminata	76
Secale_cereale	Echinochloa_crusgalli	76
Oryza_rufipogon	Echinochloa_crusgalli	76
Musa_acuminata	Sorghum_bicolor	76
Echinochloa_crusgalli	Secale_cereale	76
Echinochloa_crusgalli	Oryza_rufipogon	76
Cajanus_cajan	Vigna_angularis	76
Brachypodium_distachyon	Zea_mays	76
Zea_mays	Oryza_meridionalis	75
Secale_cereale	Oryza_glumipatula	75
Oryza_rufipogon	Leersia_perrieri	75
Oryza_nivara	Hordeum_vulgare	75
Oryza_meridionalis	Zea_mays	75
Oryza_glumipatula	Secale_cereale	75
Leersia_perrieri	Oryza_rufipogon	75
Hordeum_vulgare	Oryza_nivara	75
Rosa_chinensis	Actinidia_chinensis	74
Oryza_longistaminata	Lolium_perenne	74
Manihot_esculenta	Juglans_regia	74
Lolium_perenne	Oryza_longistaminata	74
Juglans_regia	Manihot_esculenta	74
Eutrema_salsugineum	Brassica_juncea	74
Brassica_juncea	Eutrema_salsugineum	74
Actinidia_chinensis	Rosa_chinensis	74
Vitis_vinifera	Rosa_chinensis	73
Rosa_chinensis	Vitis_vinifera	73
Quercus_lobata	Prunus_dulcis	73
Prunus_dulcis	Quercus_lobata	73
Oryza_glumipatula	Hordeum_vulgare	73
Hordeum_vulgare	Oryza_glumipatula	73
Solanum_tuberosum	Actinidia_chinensis	72
Prunus_avium	Populus_trichocarpa	72
Populus_trichocarpa	Prunus_avium	72
Oryza_glumipatula	Brachypodium_distachyon	72
Glycine_max	Arabidopsis_thaliana	72
Corylus_avellana	Actinidia_chinensis	72
Brachypodium_distachyon	Oryza_glumipatula	72
Arabidopsis_thaliana	Glycine_max	72
Actinidia_chinensis	Solanum_tuberosum	72
Actinidia_chinensis	Corylus_avellana	72
Vigna_unguiculata	Pisum_sativum	71
Vigna_unguiculata	Lupinus_angustifolius	71
Vigna_radiata	Lupinus_angustifolius	71
Triticum_turgidum	Oryza_meridionalis	71
Rosa_chinensis	Corylus_avellana	71
Quercus_lobata	Populus_trichocarpa	71
Populus_trichocarpa	Quercus_lobata	71
Pisum_sativum	Vigna_unguiculata	71
Oryza_meridionalis	Triticum_turgidum	71
Oryza_meridionalis	Hordeum_vulgare	71
Lupinus_angustifolius	Vigna_unguiculata	71
Lupinus_angustifolius	Vigna_radiata	71
Hordeum_vulgare	Oryza_meridionalis	71
Corylus_avellana	Rosa_chinensis	71
Setaria_viridis	Glycine_max	70
Prunus_dulcis	Populus_trichocarpa	70
Populus_trichocarpa	Prunus_dulcis	70
Pistacia_vera	Corylus_avellana	70
Medicago_truncatula	Lupinus_angustifolius	70
Lupinus_angustifolius	Medicago_truncatula	70
Glycine_max	Setaria_viridis	70
Corylus_avellana	Pistacia_vera	70
Triticum_spelta	Sorghum_bicolor	69
Sorghum_bicolor	Triticum_spelta	69
Setaria_viridis	Musa_acuminata	69
Setaria_viridis	Juglans_regia	69
Setaria_viridis	Actinidia_chinensis	69
Saccharum_spontaneum	Musa_acuminata	69
Rosa_chinensis	Populus_trichocarpa	69
Populus_trichocarpa	Rosa_chinensis	69
Pistacia_vera	Manihot_esculenta	69
Oryza_meridionalis	Avena_sativa	69
Oryza_brachyantha	Oryza_barthii	69
Oryza_barthii	Oryza_brachyantha	69
Musa_acuminata	Setaria_viridis	69
Musa_acuminata	Saccharum_spontaneum	69
Manihot_esculenta	Pistacia_vera	69
Juglans_regia	Setaria_viridis	69
Avena_sativa	Oryza_meridionalis	69
Actinidia_chinensis	Setaria_viridis	69
Trifolium_pratense	Glycine_max	68
Theobroma_cacao	Gossypium_raimondii	68
Setaria_viridis	Arabidopsis_thaliana	68
Rosa_chinensis	Glycine_max	68
Pistacia_vera	Gossypium_raimondii	68
Phaseolus_vulgaris	Medicago_truncatula	68
Panicum_hallii	Oryza_sativa	68
Oryza_sativa	Panicum_hallii	68
Medicago_truncatula	Phaseolus_vulgaris	68
Gossypium_raimondii	Theobroma_cacao	68
Gossypium_raimondii	Pistacia_vera	68
Glycine_max	Trifolium_pratense	68
Glycine_max	Rosa_chinensis	68
Arabidopsis_thaliana	Setaria_viridis	68
Vitis_vinifera	Prunus_avium	67
Theobroma_cacao	Corchorus_capsularis	67
Prunus_avium	Vitis_vinifera	67
Prunus_avium	Corylus_avellana	67
Oryza_rufipogon	Oryza_brachyantha	67
Oryza_glumipatula	Leersia_perrieri	67
Oryza_glaberrima	Oryza_brachyantha	67
Oryza_brachyantha	Oryza_rufipogon	67
Oryza_brachyantha	Oryza_glaberrima	67
Malus_domestica_golden	Juglans_regia	67
Leersia_perrieri	Oryza_glumipatula	67
Juglans_regia	Malus_domestica_golden	67
Corylus_avellana	Prunus_avium	67
Corchorus_capsularis	Theobroma_cacao	67
Triticum_aestivum	Digitaria_exilis	66
Secale_cereale	Oryza_meridionalis	66
Saccharum_spontaneum	Oryza_punctata	66
Rosa_chinensis	Pistacia_vera	66
Prunus_dulcis	Corylus_avellana	66
Pistacia_vera	Rosa_chinensis	66
Oryza_punctata	Saccharum_spontaneum	66
Oryza_meridionalis	Secale_cereale	66
Lupinus_angustifolius	Juglans_regia	66
Juglans_regia	Lupinus_angustifolius	66
Juglans_regia	Corchorus_capsularis	66
Digitaria_exilis	Triticum_aestivum	66
Corylus_avellana	Prunus_dulcis	66
Corchorus_capsularis	Juglans_regia	66
Vitis_vinifera	Quercus_lobata	65
Vigna_radiata	Juglans_regia	65
Secale_cereale	Oryza_longistaminata	65
Quercus_lobata	Vitis_vinifera	65
Populus_trichocarpa	Glycine_max	65
Oryza_meridionalis	Lolium_perenne	65
Oryza_longistaminata	Secale_cereale	65
Oryza_glumipatula	Echinochloa_crusgalli	65
Oryza_glaberrima	Echinochloa_crusgalli	65
Lolium_perenne	Oryza_meridionalis	65
Juglans_regia	Vigna_radiata	65
Glycine_max	Populus_trichocarpa	65
Echinochloa_crusgalli	Oryza_glumipatula	65
Echinochloa_crusgalli	Oryza_glaberrima	65
Echinochloa_crusgalli	Brachypodium_distachyon	65
Brachypodium_distachyon	Echinochloa_crusgalli	65
Zea_mays	Oryza_longistaminata	64
Vigna_radiata	Trifolium_pratense	64
Trifolium_pratense	Vigna_radiata	64
Secale_cereale	Oryza_nivara	64
Oryza_nivara	Secale_cereale	64
Oryza_longistaminata	Zea_mays	64
Medicago_truncatula	Cajanus_cajan	64
Lactuca_sativa	Glycine_max	64
Glycine_max	Lactuca_sativa	64
Glycine_max	Corchorus_capsularis	64
Corchorus_capsularis	Glycine_max	64
Cajanus_cajan	Medicago_truncatula	64
Vitis_vinifera	Glycine_max	63
Setaria_viridis	Ananas_comosus	63
Quercus_suber	Populus_trichocarpa	63
Prunus_avium	Glycine_max	63
Populus_trichocarpa	Quercus_suber	63
Populus_trichocarpa	Corylus_avellana	63
Oryza_nivara	Leersia_perrieri	63
Leersia_perrieri	Oryza_nivara	63
Lactuca_sativa	Actinidia_chinensis	63
Glycine_max	Vitis_vinifera	63
Glycine_max	Prunus_avium	63
Digitaria_exilis	Avena_sativa	63
Corylus_avellana	Populus_trichocarpa	63
Avena_sativa	Digitaria_exilis	63
Ananas_comosus	Setaria_viridis	63
Actinidia_chinensis	Lactuca_sativa	63
Vigna_unguiculata	Juglans_regia	62
Triticum_aestivum	Panicum_hallii	62
Solanum_tuberosum	Ipomoea_triloba	62
Solanum_tuberosum	Daucus_carota	62
Setaria_viridis	Eragrostis_curvula	62
Setaria_viridis	Asparagus_officinalis	62
Prunus_dulcis	Glycine_max	62
Panicum_hallii	Triticum_aestivum	62
Oryza_longistaminata	Avena_sativa	62
Musa_acuminata	Eragrostis_tef	62
Juglans_regia	Vigna_unguiculata	62
Ipomoea_triloba	Solanum_tuberosum	62
Glycine_max	Prunus_dulcis	62
Eragrostis_tef	Musa_acuminata	62
Eragrostis_curvula	Setaria_viridis	62
Daucus_carota	Solanum_tuberosum	62
Avena_sativa	Oryza_longistaminata	62
Asparagus_officinalis	Setaria_viridis	62
Sorghum_bicolor	Oryza_longistaminata	61
Quercus_lobata	Malus_domestica_golden	61
Oryza_longistaminata	Sorghum_bicolor	61
Oryza_barthii	Echinochloa_crusgalli	61
Malus_domestica_golden	Quercus_lobata	61
Eutrema_salsugineum	Brassica_rapa	61
Echinochloa_crusgalli	Oryza_barthii	61
Brassica_rapa	Eutrema_salsugineum	61
Vigna_unguiculata	Actinidia_chinensis	60
Triticum_urartu	Musa_acuminata	60
Triticum_dicoccoides	Oryza_meridionalis	60
Quercus_lobata	Actinidia_chinensis	60
Populus_trichocarpa	Gossypium_raimondii	60
Oryza_meridionalis	Triticum_dicoccoides	60
Musa_acuminata	Triticum_urartu	60
Manihot_esculenta	Actinidia_chinensis	60
Helianthus_annuus	Actinidia_chinensis	60
Gossypium_raimondii	Populus_trichocarpa	60
Gossypium_raimondii	Actinidia_chinensis	60
Actinidia_chinensis	Vigna_unguiculata	60
Actinidia_chinensis	Quercus_lobata	60
Actinidia_chinensis	Manihot_esculenta	60
Actinidia_chinensis	Helianthus_annuus	60
Actinidia_chinensis	Gossypium_raimondii	60
Vitis_vinifera	Manihot_esculenta	59
Triticum_spelta	Saccharum_spontaneum	59
Triticum_aestivum	Oryza_longistaminata	59
Saccharum_spontaneum	Triticum_spelta	59
Rosa_chinensis	Quercus_lobata	59
Quercus_lobata	Rosa_chinensis	59
Prunus_avium	Pistacia_vera	59
Pisum_sativum	Lupinus_angustifolius	59
Pistacia_vera	Prunus_avium	59
Oryza_longistaminata	Triticum_aestivum	59
Manihot_esculenta	Vitis_vinifera	59
Lupinus_angustifolius	Pisum_sativum	59
Lactuca_sativa	Arabidopsis_thaliana	59
Eutrema_salsugineum	Brassica_napus	59
Brassica_napus	Eutrema_salsugineum	59
Arabidopsis_thaliana	Lactuca_sativa	59
Manihot_esculenta	Glycine_max	58
Glycine_max	Manihot_esculenta	58
Triticum_urartu	Panicum_hallii	57
Triticum_aestivum	Musa_acuminata	57
Setaria_italica	Oryza_longistaminata	57
Prunus_dulcis	Pistacia_vera	57
Pistacia_vera	Prunus_dulcis	57
Panicum_hallii	Triticum_urartu	57
Oryza_punctata	Leersia_perrieri	57
Oryza_nivara	Oryza_brachyantha	57
Oryza_longistaminata	Setaria_italica	57
Oryza_brachyantha	Oryza_nivara	57
Musa_acuminata	Triticum_aestivum	57
Malus_domestica_golden	Corylus_avellana	57
Malus_domestica_golden	Actinidia_chinensis	57
Leersia_perrieri	Oryza_punctata	57
Corylus_avellana	Malus_domestica_golden	57
Actinidia_chinensis	Malus_domestica_golden	57
Vigna_unguiculata	Trifolium_pratense	56
Vigna_radiata	Actinidia_chinensis	56
Triticum_urartu	Digitaria_exilis	56
Trifolium_pratense	Vigna_unguiculata	56
Sorghum_bicolor	Arabidopsis_thaliana	56
Solanum_tuberosum	Populus_trichocarpa	56
Quercus_suber	Prunus_dulcis	56
Quercus_lobata	Prunus_avium	56
Prunus_persica	Juglans_regia	56
Prunus_dulcis	Quercus_suber	56
Prunus_avium	Quercus_lobata	56
Populus_trichocarpa	Solanum_tuberosum	56
Populus_trichocarpa	Medicago_truncatula	56
Phaseolus_vulgaris	Lupinus_angustifolius	56
Panicum_hallii	Hordeum_vulgare	56
Medicago_truncatula	Populus_trichocarpa	56
Lupinus_angustifolius	Phaseolus_vulgaris	56
Juglans_regia	Prunus_persica	56
Juglans_regia	Helianthus_annuus	56
Juglans_regia	Eucalyptus_grandis	56
Hordeum_vulgare	Panicum_hallii	56
Helianthus_annuus	Juglans_regia	56
Eutrema_salsugineum	Camelina_sativa	56
Eucalyptus_grandis	Juglans_regia	56
Digitaria_exilis	Triticum_urartu	56
Camelina_sativa	Eutrema_salsugineum	56
Arabidopsis_thaliana	Sorghum_bicolor	56
Actinidia_chinensis	Vigna_radiata	56
Vigna_unguiculata	Rosa_chinensis	55
Triticum_spelta	Setaria_italica	55
Triticum_aestivum	Oryza_punctata	55
Setaria_viridis	Amborella_trichopoda	55
Setaria_italica	Triticum_spelta	55
Rosa_chinensis	Vigna_unguiculata	55
Oryza_punctata	Triticum_aestivum	55
Medicago_truncatula	Juglans_regia	55
Lupinus_angustifolius	Cajanus_cajan	55
Juglans_regia	Medicago_truncatula	55
Juglans_regia	Arabidopsis_thaliana	55
Gossypium_raimondii	Glycine_max	55
Glycine_max	Gossypium_raimondii	55
Corchorus_capsularis	Actinidia_chinensis	55
Cajanus_cajan	Lupinus_angustifolius	55
Arabidopsis_thaliana	Juglans_regia	55
Amborella_trichopoda	Setaria_viridis	55
Actinidia_chinensis	Corchorus_capsularis	55
Vitis_vinifera	Solanum_tuberosum	54
Triticum_turgidum	Digitaria_exilis	54
Sorghum_bicolor	Glycine_max	54
Sorghum_bicolor	Eragrostis_curvula	54
Solanum_tuberosum	Vitis_vinifera	54
Solanum_tuberosum	Rosa_chinensis	54
Sesamum_indicum	Actinidia_chinensis	54
Saccharum_spontaneum	Leersia_perrieri	54
Saccharum_spontaneum	Actinidia_chinensis	54
Rosa_chinensis	Solanum_tuberosum	54
Prunus_persica	Actinidia_chinensis	54
Oryza_sativa	Digitaria_exilis	54
Oryza_rufipogon	Musa_acuminata	54
Oryza_longistaminata	Hordeum_vulgare	54
Musa_acuminata	Oryza_rufipogon	54
Manihot_esculenta	Corchorus_capsularis	54
Leersia_perrieri	Saccharum_spontaneum	54
Juglans_regia	Cucumis_melo	54
Hordeum_vulgare	Oryza_longistaminata	54
Glycine_max	Sorghum_bicolor	54
Eragrostis_curvula	Sorghum_bicolor	54
Digitaria_exilis	Triticum_turgidum	54
Digitaria_exilis	Oryza_sativa	54
Cucumis_melo	Juglans_regia	54
Corchorus_capsularis	Manihot_esculenta	54
Actinidia_chinensis	Sesamum_indicum	54
Actinidia_chinensis	Saccharum_spontaneum	54
Actinidia_chinensis	Prunus_persica	54
Triticum_urartu	Oryza_longistaminata	53
Triticum_turgidum	Musa_acuminata	53
Triticum_dicoccoides	Panicum_hallii	53
Solanum_tuberosum	Manihot_esculenta	53
Solanum_tuberosum	Juglans_regia	53
Saccharum_spontaneum	Ananas_comosus	53
Rosa_chinensis	Arabidopsis_thaliana	53
Pisum_sativum	Cajanus_cajan	53
Panicum_hallii	Triticum_dicoccoides	53
Panicum_hallii	Lolium_perenne	53
Oryza_punctata	Eragrostis_tef	53
Oryza_longistaminata	Triticum_urartu	53
Olea_europaea	Actinidia_chinensis	53
Musa_acuminata	Triticum_turgidum	53
Manihot_esculenta	Solanum_tuberosum	53
Lolium_perenne	Panicum_hallii	53
Juglans_regia	Solanum_tuberosum	53
Juglans_regia	Daucus_carota	53
Helianthus_annuus	Chenopodium_quinoa	53
Eragrostis_tef	Oryza_punctata	53
Daucus_carota	Juglans_regia	53
Chenopodium_quinoa	Helianthus_annuus	53
Cajanus_cajan	Pisum_sativum	53
Arabidopsis_thaliana	Rosa_chinensis	53
Ananas_comosus	Saccharum_spontaneum	53
Actinidia_chinensis	Olea_europaea	53
Vitis_vinifera	Prunus_dulcis	52
Setaria_viridis	Oryza_punctata	52
Quercus_lobata	Pistacia_vera	52
Prunus_dulcis	Vitis_vinifera	52
Populus_trichocarpa	Arabidopsis_thaliana	52
Pistacia_vera	Quercus_lobata	52
Panicum_hallii	Digitaria_exilis	52
Oryza_punctata	Setaria_viridis	52
Lolium_perenne	Digitaria_exilis	52
Juglans_regia	Gossypium_raimondii	52
Juglans_regia	Citrus_clementina	52
Gossypium_raimondii	Juglans_regia	52
Digitaria_exilis	Panicum_hallii	52
Digitaria_exilis	Lolium_perenne	52
Citrus_clementina	Juglans_regia	52
Arabidopsis_thaliana	Populus_trichocarpa	52
Triticum_turgidum	Panicum_hallii	51
Triticum_turgidum	Oryza_longistaminata	51
Triticum_spelta	Oryza_sativa	51
Sorghum_bicolor	Actinidia_chinensis	51
Solanum_tuberosum	Sesamum_indicum	51
Solanum_tuberosum	Lactuca_sativa	51
Sesamum_indicum	Solanum_tuberosum	51
Phaseolus_vulgaris	Juglans_regia	51
Panicum_hallii	Triticum_turgidum	51
Oryza_sativa	Triticum_spelta	51
Oryza_meridionalis	Brachypodium_distachyon	51
Oryza_longistaminata	Triticum_turgidum	51
Lactuca_sativa	Solanum_tuberosum	51
Juglans_regia	Phaseolus_vulgaris	51
Juglans_regia	Brassica_juncea	51
Glycine_max	Daucus_carota	51
Eutrema_salsugineum	Brassica_oleracea	51
Eutrema_salsugineum	Arabidopsis_halleri	51
Daucus_carota	Glycine_max	51
Brassica_oleracea	Eutrema_salsugineum	51
Brassica_juncea	Juglans_regia	51
Brachypodium_distachyon	Oryza_meridionalis	51
Arabidopsis_halleri	Eutrema_salsugineum	51
Actinidia_chinensis	Sorghum_bicolor	51
Vigna_unguiculata	Manihot_esculenta	50
Solanum_tuberosum	Papaver_somniferum	50
Setaria_italica	Musa_acuminata	50
Rosa_chinensis	Ficus_carica	50
Papaver_somniferum	Solanum_tuberosum	50
Oryza_meridionalis	Oryza_brachyantha	50
Oryza_brachyantha	Oryza_meridionalis	50
Musa_acuminata	Setaria_italica	50
Musa_acuminata	Actinidia_chinensis	50
Medicago_truncatula	Actinidia_chinensis	50
Manihot_esculenta	Vigna_unguiculata	50
Juglans_regia	Chenopodium_quinoa	50
Glycine_max	Brassica_juncea	50
Ficus_carica	Rosa_chinensis	50
Daucus_carota	Actinidia_chinensis	50
Chenopodium_quinoa	Juglans_regia	50
Brassica_juncea	Glycine_max	50
Arabidopsis_thaliana	Actinidia_chinensis	50
Actinidia_chinensis	Musa_acuminata	50
Actinidia_chinensis	Medicago_truncatula	50
Actinidia_chinensis	Daucus_carota	50
Actinidia_chinensis	Arabidopsis_thaliana	50
Zea_mays	Triticum_spelta	49
Triticum_spelta	Zea_mays	49
Triticum_spelta	Eragrostis_tef	49
Triticum_spelta	Brachypodium_distachyon	49
Triticum_aestivum	Glycine_max	49
Solanum_tuberosum	Olea_europaea	49
Setaria_viridis	Lactuca_sativa	49
Setaria_viridis	Gossypium_raimondii	49
Rosa_chinensis	Daucus_carota	49
Oryza_nivara	Digitaria_exilis	49
Oryza_meridionalis	Echinochloa_crusgalli	49
Oryza_brachyantha	Eragrostis_tef	49
Olea_europaea	Solanum_tuberosum	49
Musa_acuminata	Ananas_comosus	49
Lactuca_sativa	Setaria_viridis	49
Ipomoea_triloba	Actinidia_chinensis	49
Gossypium_raimondii	Setaria_viridis	49
Gossypium_raimondii	Arabidopsis_thaliana	49
Glycine_max	Triticum_aestivum	49
Glycine_max	Cucumis_melo	49
Glycine_max	Corylus_avellana	49
Glycine_max	Chenopodium_quinoa	49
Ficus_carica	Actinidia_chinensis	49
Eragrostis_tef	Triticum_spelta	49
Eragrostis_tef	Oryza_brachyantha	49
Echinochloa_crusgalli	Oryza_meridionalis	49
Digitaria_exilis	Oryza_nivara	49
Daucus_carota	Rosa_chinensis	49
Cucumis_melo	Glycine_max	49
Corylus_avellana	Glycine_max	49
Chenopodium_quinoa	Glycine_max	49
Brachypodium_distachyon	Triticum_spelta	49
Arabidopsis_thaliana	Gossypium_raimondii	49
Ananas_comosus	Musa_acuminata	49
Actinidia_chinensis	Ipomoea_triloba	49
Actinidia_chinensis	Ficus_carica	49
Zea_mays	Musa_acuminata	48
Vitis_vinifera	Eucalyptus_grandis	48
Vigna_unguiculata	Setaria_viridis	48
Vigna_radiata	Prunus_dulcis	48
Trifolium_pratense	Lupinus_angustifolius	48
Solanum_tuberosum	Pistacia_vera	48
Solanum_tuberosum	Helianthus_annuus	48
Setaria_viridis	Vigna_unguiculata	48
Sesamum_indicum	Olea_europaea	48
Sesamum_indicum	Glycine_max	48
Sesamum_indicum	Daucus_carota	48
Secale_cereale	Digitaria_exilis	48
Prunus_dulcis	Vigna_radiata	48
Pistacia_vera	Solanum_tuberosum	48
Papaver_somniferum	Juglans_regia	48
Panicum_hallii	Avena_sativa	48
Oryza_barthii	Digitaria_exilis	48
Olea_europaea	Sesamum_indicum	48
Musa_acuminata	Zea_mays	48
Musa_acuminata	Avena_sativa	48
Medicago_truncatula	Lactuca_sativa	48
Medicago_truncatula	Arabidopsis_thaliana	48
Manihot_esculenta	Lupinus_angustifolius	48
Lupinus_angustifolius	Trifolium_pratense	48
Lupinus_angustifolius	Manihot_esculenta	48
Lactuca_sativa	Medicago_truncatula	48
Lactuca_sativa	Juglans_regia	48
Juglans_regia	Papaver_somniferum	48
Juglans_regia	Lactuca_sativa	48
Juglans_regia	Ficus_carica	48
Juglans_regia	Cajanus_cajan	48
Helianthus_annuus	Solanum_tuberosum	48
Glycine_max	Sesamum_indicum	48
Ficus_carica	Juglans_regia	48
Eucalyptus_grandis	Vitis_vinifera	48
Eragrostis_tef	Actinidia_chinensis	48
Digitaria_exilis	Secale_cereale	48
Digitaria_exilis	Oryza_barthii	48
Daucus_carota	Sesamum_indicum	48
Cajanus_cajan	Juglans_regia	48
Avena_sativa	Panicum_hallii	48
Avena_sativa	Musa_acuminata	48
Arabidopsis_thaliana	Medicago_truncatula	48
Actinidia_chinensis	Eragrostis_tef	48
Vitis_vinifera	Vigna_unguiculata	47
Vigna_unguiculata	Vitis_vinifera	47
Triticum_dicoccoides	Digitaria_exilis	47
Sorghum_bicolor	Juglans_regia	47
Solanum_tuberosum	Glycine_max	47
Solanum_tuberosum	Corchorus_capsularis	47
Setaria_viridis	Pistacia_vera	47
Setaria_viridis	Nymphaea_colorata	47
Secale_cereale	Panicum_hallii	47
Quercus_suber	Pistacia_vera	47
Quercus_suber	Glycine_max	47
Quercus_lobata	Manihot_esculenta	47
Quercus_lobata	Glycine_max	47
Pistacia_vera	Setaria_viridis	47
Pistacia_vera	Quercus_suber	47
Pistacia_vera	Malus_domestica_golden	47
Papaver_somniferum	Helianthus_annuus	47
Panicum_hallii	Secale_cereale	47
Panicum_hallii	Aegilops_tauschii	47
Oryza_sativa	Musa_acuminata	47
Oryza_rufipogon	Digitaria_exilis	47
Oryza_meridionalis	Leersia_perrieri	47
Oryza_longistaminata	Echinochloa_crusgalli	47
Nymphaea_colorata	Setaria_viridis	47
Nicotiana_attenuata	Actinidia_chinensis	47
Musa_acuminata	Oryza_sativa	47
Manihot_esculenta	Quercus_lobata	47
Manihot_esculenta	Gossypium_raimondii	47
Malus_domestica_golden	Pistacia_vera	47
Leersia_perrieri	Oryza_meridionalis	47
Juglans_regia	Sorghum_bicolor	47
Helianthus_annuus	Papaver_somniferum	47
Gossypium_raimondii	Manihot_esculenta	47
Glycine_max	Solanum_tuberosum	47
Glycine_max	Quercus_suber	47
Glycine_max	Quercus_lobata	47
Echinochloa_crusgalli	Oryza_longistaminata	47
Digitaria_exilis	Triticum_dicoccoides	47
Digitaria_exilis	Oryza_rufipogon	47
Digitaria_exilis	Brachypodium_distachyon	47
Corchorus_capsularis	Solanum_tuberosum	47
Brachypodium_distachyon	Digitaria_exilis	47
Aegilops_tauschii	Panicum_hallii	47
Actinidia_chinensis	Nicotiana_attenuata	47
Vitis_vinifera	Gossypium_raimondii	46
Triticum_urartu	Lactuca_sativa	46
Triticum_urartu	Ananas_comosus	46
Triticum_urartu	Actinidia_chinensis	46
Sorghum_bicolor	Ananas_comosus	46
Solanum_tuberosum	Prunus_dulcis	46
Solanum_tuberosum	Medicago_truncatula	46
Solanum_tuberosum	Arabidopsis_thaliana	46
Setaria_italica	Actinidia_chinensis	46
Rosa_chinensis	Helianthus_annuus	46
Prunus_dulcis	Solanum_tuberosum	46
Pisum_sativum	Papaver_somniferum	46
Pistacia_vera	Corchorus_capsularis	46
Papaver_somniferum	Pisum_sativum	46
Panicum_hallii	Oryza_rufipogon	46
Panicum_hallii	Oryza_nivara	46
Oryza_rufipogon	Panicum_hallii	46
Oryza_rufipogon	Actinidia_chinensis	46
Oryza_nivara	Panicum_hallii	46
Oryza_glumipatula	Oryza_brachyantha	46
Oryza_brachyantha	Oryza_glumipatula	46
Musa_acuminata	Aegilops_tauschii	46
Medicago_truncatula	Solanum_tuberosum	46
Manihot_esculenta	Corylus_avellana	46
Lupinus_angustifolius	Lactuca_sativa	46
Lactuca_sativa	Triticum_urartu	46
Lactuca_sativa	Lupinus_angustifolius	46
Helianthus_annuus	Rosa_chinensis	46
Gossypium_raimondii	Vitis_vinifera	46
Corylus_avellana	Manihot_esculenta	46
Corchorus_capsularis	Pistacia_vera	46
Citrus_clementina	Actinidia_chinensis	46
Chenopodium_quinoa	Actinidia_chinensis	46
Brassica_juncea	Actinidia_chinensis	46
Arabidopsis_thaliana	Solanum_tuberosum	46
Ananas_comosus	Triticum_urartu	46
Ananas_comosus	Sorghum_bicolor	46
Aegilops_tauschii	Musa_acuminata	46
Actinidia_chinensis	Triticum_urartu	46
Actinidia_chinensis	Setaria_italica	46
Actinidia_chinensis	Oryza_rufipogon	46
Actinidia_chinensis	Citrus_clementina	46
Actinidia_chinensis	Chenopodium_quinoa	46
Actinidia_chinensis	Brassica_juncea	46
Zea_mays	Actinidia_chinensis	45
Vitis_vinifera	Quercus_suber	45
Vitis_vinifera	Malus_domestica_golden	45
Theobroma_cacao	Populus_trichocarpa	45
Solanum_tuberosum	Corylus_avellana	45
Setaria_viridis	Oryza_brachyantha	45
Setaria_viridis	Lupinus_angustifolius	45
Quercus_suber	Vitis_vinifera	45
Quercus_suber	Actinidia_chinensis	45
Populus_trichocarpa	Theobroma_cacao	45
Populus_trichocarpa	Papaver_somniferum	45
Pisum_sativum	Amborella_trichopoda	45
Papaver_somniferum	Populus_trichocarpa	45
Panicum_hallii	Brachypodium_distachyon	45
Oryza_sativa	Ananas_comosus	45
Oryza_sativa	Actinidia_chinensis	45
Oryza_longistaminata	Brachypodium_distachyon	45
Oryza_brachyantha	Setaria_viridis	45
Oryza_barthii	Musa_acuminata	45
Musa_acuminata	Oryza_barthii	45
Malus_domestica_golden	Vitis_vinifera	45
Lupinus_angustifolius	Setaria_viridis	45
Eucalyptus_grandis	Corylus_avellana	45
Corylus_avellana	Solanum_tuberosum	45
Corylus_avellana	Eucalyptus_grandis	45
Brachypodium_distachyon	Panicum_hallii	45
Brachypodium_distachyon	Oryza_longistaminata	45
Ananas_comosus	Oryza_sativa	45
Amborella_trichopoda	Pisum_sativum	45
Actinidia_chinensis	Zea_mays	45
Actinidia_chinensis	Quercus_suber	45
Actinidia_chinensis	Oryza_sativa	45
Vitis_vinifera	Setaria_viridis	44
Vigna_unguiculata	Populus_trichocarpa	44
Triticum_turgidum	Actinidia_chinensis	44
Triticum_dicoccoides	Musa_acuminata	44
Solanum_tuberosum	Prunus_avium	44
Setaria_viridis	Vitis_vinifera	44
Rosa_chinensis	Quercus_suber	44
Quercus_suber	Rosa_chinensis	44
Quercus_suber	Prunus_avium	44
Prunus_persica	Pistacia_vera	44
Prunus_avium	Solanum_tuberosum	44
Prunus_avium	Quercus_suber	44
Prunus_avium	Manihot_esculenta	44
Populus_trichocarpa	Vigna_unguiculata	44
Pisum_sativum	Phaseolus_vulgaris	44
Pistacia_vera	Prunus_persica	44
Phaseolus_vulgaris	Pisum_sativum	44
Papaver_somniferum	Arabidopsis_thaliana	44
Oryza_punctata	Lolium_perenne	44
Oryza_glaberrima	Musa_acuminata	44
Nicotiana_attenuata	Ipomoea_triloba	44
Musa_acuminata	Triticum_dicoccoides	44
Musa_acuminata	Oryza_glaberrima	44
Musa_acuminata	Lolium_perenne	44
Manihot_esculenta	Prunus_avium	44
Lolium_perenne	Oryza_punctata	44
Lolium_perenne	Musa_acuminata	44
Juglans_regia	Citrullus_lanatus	44
Ipomoea_triloba	Nicotiana_attenuata	44
Hordeum_vulgare	Glycine_max	44
Hordeum_vulgare	Digitaria_exilis	44
Glycine_max	Hordeum_vulgare	44
Eutrema_salsugineum	Arabidopsis_lyrata	44
Digitaria_exilis	Hordeum_vulgare	44
Citrullus_lanatus	Juglans_regia	44
Cajanus_cajan	Actinidia_chinensis	44
Arabidopsis_thaliana	Papaver_somniferum	44
Arabidopsis_lyrata	Eutrema_salsugineum	44
Actinidia_chinensis	Triticum_turgidum	44
Actinidia_chinensis	Cajanus_cajan	44
Zea_mays	Arabidopsis_thaliana	43
Zea_mays	Ananas_comosus	43
Vitis_vinifera	Lupinus_angustifolius	43
Vitis_vinifera	Ipomoea_triloba	43
Vitis_vinifera	Corchorus_capsularis	43
Vigna_unguiculata	Prunus_dulcis	43
Vigna_unguiculata	Ficus_carica	43
Triticum_spelta	Oryza_rufipogon	43
Triticum_aestivum	Ananas_comosus	43
Triticum_aestivum	Actinidia_chinensis	43
Trifolium_pratense	Phaseolus_vulgaris	43
Trifolium_pratense	Juglans_regia	43
Sorghum_bicolor	Oryza_punctata	43
Solanum_tuberosum	Gossypium_raimondii	43
Solanum_tuberosum	Chenopodium_quinoa	43
Setaria_viridis	Rosa_chinensis	43
Setaria_viridis	Leersia_perrieri	43
Setaria_italica	Glycine_max	43
Saccharum_spontaneum	Oryza_brachyantha	43
Rosa_chinensis	Setaria_viridis	43
Rosa_chinensis	Papaver_somniferum	43
Prunus_persica	Corylus_avellana	43
Prunus_dulcis	Vigna_unguiculata	43
Prunus_dulcis	Arabidopsis_thaliana	43
Prunus_avium	Gossypium_raimondii	43
Populus_trichocarpa	Daucus_carota	43
Pistacia_vera	Glycine_max	43
Pistacia_vera	Arabidopsis_thaliana	43
Phaseolus_vulgaris	Trifolium_pratense	43
Papaver_somniferum	Rosa_chinensis	43
Papaver_somniferum	Medicago_truncatula	43
Papaver_somniferum	Glycine_max	43
Papaver_somniferum	Daucus_carota	43
Panicum_hallii	Oryza_glumipatula	43
Oryza_rufipogon	Triticum_spelta	43
Oryza_punctata	Sorghum_bicolor	43
Oryza_punctata	Hordeum_vulgare	43
Oryza_glumipatula	Panicum_hallii	43
Oryza_glaberrima	Digitaria_exilis	43
Oryza_brachyantha	Saccharum_spontaneum	43
Medicago_truncatula	Papaver_somniferum	43
Manihot_esculenta	Arabidopsis_thaliana	43
Lupinus_angustifolius	Vitis_vinifera	43
Leersia_perrieri	Setaria_viridis	43
Lactuca_sativa	Gossypium_raimondii	43
Juglans_regia	Trifolium_pratense	43
Ipomoea_triloba	Vitis_vinifera	43
Hordeum_vulgare	Oryza_punctata	43
Helianthus_annuus	Daucus_carota	43
Gossypium_raimondii	Solanum_tuberosum	43
Gossypium_raimondii	Prunus_avium	43
Gossypium_raimondii	Lactuca_sativa	43
Glycine_max	Setaria_italica	43
Glycine_max	Pistacia_vera	43
Glycine_max	Papaver_somniferum	43
Glycine_max	Camelina_sativa	43
Glycine_max	Brassica_napus	43
Ficus_carica	Vigna_unguiculata	43
Eucalyptus_grandis	Actinidia_chinensis	43
Digitaria_exilis	Oryza_glaberrima	43
Daucus_carota	Populus_trichocarpa	43
Daucus_carota	Papaver_somniferum	43
Daucus_carota	Helianthus_annuus	43
Daucus_carota	Arabidopsis_thaliana	43
Corylus_avellana	Prunus_persica	43
Corchorus_capsularis	Vitis_vinifera	43
Corchorus_capsularis	Arabidopsis_thaliana	43
Chenopodium_quinoa	Solanum_tuberosum	43
Chenopodium_quinoa	Arabidopsis_thaliana	43
Camelina_sativa	Glycine_max	43
Brassica_napus	Glycine_max	43
Arabidopsis_thaliana	Zea_mays	43
Arabidopsis_thaliana	Prunus_dulcis	43
Arabidopsis_thaliana	Pistacia_vera	43
Arabidopsis_thaliana	Manihot_esculenta	43
Arabidopsis_thaliana	Daucus_carota	43
Arabidopsis_thaliana	Corchorus_capsularis	43
Arabidopsis_thaliana	Chenopodium_quinoa	43
Ananas_comosus	Zea_mays	43
Ananas_comosus	Triticum_aestivum	43
Actinidia_chinensis	Triticum_aestivum	43
Actinidia_chinensis	Eucalyptus_grandis	43
Vitis_vinifera	Vigna_radiata	42
Vitis_vinifera	Medicago_truncatula	42
Vigna_unguiculata	Solanum_tuberosum	42
Vigna_unguiculata	Prunus_avium	42
Vigna_unguiculata	Corchorus_capsularis	42
Vigna_radiata	Vitis_vinifera	42
Triticum_urartu	Asparagus_officinalis	42
Triticum_aestivum	Lactuca_sativa	42
Solanum_tuberosum	Vigna_unguiculata	42
Solanum_tuberosum	Quercus_lobata	42
Setaria_viridis	Ipomoea_triloba	42
Setaria_italica	Oryza_punctata	42
Sesamum_indicum	Juglans_regia	42
Saccharum_spontaneum	Asparagus_officinalis	42
Rosa_chinensis	Manihot_esculenta	42
Rosa_chinensis	Lupinus_angustifolius	42
Rosa_chinensis	Eucalyptus_grandis	42
Quercus_lobata	Solanum_tuberosum	42
Prunus_avium	Vigna_unguiculata	42
Populus_trichocarpa	Malus_domestica_golden	42
Populus_trichocarpa	Citrus_clementina	42
Pistacia_vera	Lactuca_sativa	42
Panicum_hallii	Oryza_barthii	42
Oryza_punctata	Setaria_italica	42
Oryza_punctata	Brachypodium_distachyon	42
Oryza_nivara	Musa_acuminata	42
Oryza_barthii	Panicum_hallii	42
Musa_acuminata	Oryza_nivara	42
Musa_acuminata	Hordeum_vulgare	42
Medicago_truncatula	Vitis_vinifera	42
Medicago_truncatula	Manihot_esculenta	42
Manihot_esculenta	Rosa_chinensis	42
Manihot_esculenta	Medicago_truncatula	42
Malus_domestica_golden	Populus_trichocarpa	42
Lupinus_angustifolius	Rosa_chinensis	42
Lupinus_angustifolius	Corchorus_capsularis	42
Lactuca_sativa	Triticum_aestivum	42
Lactuca_sativa	Pistacia_vera	42
Juglans_regia	Sesamum_indicum	42
Juglans_regia	Cucumis_sativus	42
Juglans_regia	Camelina_sativa	42
Ipomoea_triloba	Setaria_viridis	42
Hordeum_vulgare	Musa_acuminata	42
Gossypium_raimondii	Daucus_carota	42
Eucalyptus_grandis	Rosa_chinensis	42
Daucus_carota	Gossypium_raimondii	42
Cucumis_sativus	Juglans_regia	42
Cucumis_melo	Actinidia_chinensis	42
Corchorus_capsularis	Vigna_unguiculata	42
Corchorus_capsularis	Lupinus_angustifolius	42
Citrus_clementina	Populus_trichocarpa	42
Camelina_sativa	Juglans_regia	42
Brachypodium_distachyon	Oryza_punctata	42
Asparagus_officinalis	Triticum_urartu	42
Asparagus_officinalis	Saccharum_spontaneum	42
Actinidia_chinensis	Cucumis_melo	42
Zea_mays	Oryza_punctata	41
Vigna_unguiculata	Papaver_somniferum	41
Vigna_radiata	Solanum_tuberosum	41
Vigna_radiata	Populus_trichocarpa	41
Vigna_radiata	Cannabis_sativa	41
Triticum_spelta	Oryza_glaberrima	41
Theobroma_cacao	Juglans_regia	41
Solanum_tuberosum	Vigna_radiata	41
Sesamum_indicum	Rosa_chinensis	41
Rosa_chinensis	Sesamum_indicum	41
Rosa_chinensis	Gossypium_raimondii	41
Rosa_chinensis	Corchorus_capsularis	41
Quercus_lobata	Gossypium_raimondii	41
Populus_trichocarpa	Vigna_radiata	41
Populus_trichocarpa	Eucalyptus_grandis	41
Populus_trichocarpa	Corchorus_capsularis	41
Populus_trichocarpa	Chenopodium_quinoa	41
Pistacia_vera	Papaver_somniferum	41
Pistacia_vera	Daucus_carota	41
Papaver_somniferum	Vigna_unguiculata	41
Papaver_somniferum	Pistacia_vera	41
Oryza_punctata	Zea_mays	41
Oryza_longistaminata	Aegilops_tauschii	41
Oryza_glaberrima	Triticum_spelta	41
Olea_europaea	Juglans_regia	41
Nymphaea_colorata	Juglans_regia	41
Lupinus_angustifolius	Arabidopsis_thaliana	41
Lolium_perenne	Actinidia_chinensis	41
Juglans_regia	Theobroma_cacao	41
Juglans_regia	Olea_europaea	41
Juglans_regia	Nymphaea_colorata	41
Juglans_regia	Ipomoea_triloba	41
Ipomoea_triloba	Juglans_regia	41
Gossypium_raimondii	Rosa_chinensis	41
Gossypium_raimondii	Quercus_lobata	41
Eucalyptus_grandis	Populus_trichocarpa	41
Digitaria_exilis	Aegilops_tauschii	41
Daucus_carota	Pistacia_vera	41
Corchorus_capsularis	Rosa_chinensis	41
Corchorus_capsularis	Populus_trichocarpa	41
Chenopodium_quinoa	Populus_trichocarpa	41
Cannabis_sativa	Vigna_radiata	41
Arabidopsis_thaliana	Lupinus_angustifolius	41
Aegilops_tauschii	Oryza_longistaminata	41
Aegilops_tauschii	Digitaria_exilis	41
Actinidia_chinensis	Lolium_perenne	41
Vitis_vinifera	Lactuca_sativa	40
Vigna_unguiculata	Gossypium_raimondii	40
Vigna_radiata	Setaria_viridis	40
Vigna_angularis	Lupinus_angustifolius	40
Triticum_urartu	Arabidopsis_thaliana	40
Triticum_turgidum	Oryza_punctata	40
Triticum_turgidum	Glycine_max	40
Triticum_spelta	Echinochloa_crusgalli	40
Theobroma_cacao	Actinidia_chinensis	40
Solanum_lycopersicum	Lactuca_sativa	40
Setaria_viridis	Vigna_radiata	40
Setaria_viridis	Sesamum_indicum	40
Setaria_viridis	Helianthus_annuus	40
Setaria_viridis	Eucalyptus_grandis	40
Setaria_italica	Eragrostis_curvula	40
Sesamum_indicum	Setaria_viridis	40
Sesamum_indicum	Arabidopsis_thaliana	40
Secale_cereale	Oryza_punctata	40
Rosa_chinensis	Medicago_truncatula	40
Rosa_chinensis	Cajanus_cajan	40
Prunus_persica	Populus_trichocarpa	40
Prunus_dulcis	Gossypium_raimondii	40
Populus_trichocarpa	Prunus_persica	40
Populus_trichocarpa	Helianthus_annuus	40
Pisum_sativum	Juglans_regia	40
Papaver_somniferum	Lactuca_sativa	40
Papaver_somniferum	Chenopodium_quinoa	40
Papaver_somniferum	Actinidia_chinensis	40
Oryza_punctata	Triticum_turgidum	40
Oryza_punctata	Secale_cereale	40
Oryza_punctata	Avena_sativa	40
Musa_acuminata	Echinochloa_crusgalli	40
Medicago_truncatula	Rosa_chinensis	40
Lupinus_angustifolius	Vigna_angularis	40
Lolium_perenne	Eragrostis_curvula	40
Lactuca_sativa	Vitis_vinifera	40
Lactuca_sativa	Solanum_lycopersicum	40
Lactuca_sativa	Papaver_somniferum	40
Juglans_regia	Pisum_sativum	40
Ipomoea_triloba	Arabidopsis_thaliana	40
Helianthus_annuus	Setaria_viridis	40
Helianthus_annuus	Populus_trichocarpa	40
Gossypium_raimondii	Vigna_unguiculata	40
Gossypium_raimondii	Prunus_dulcis	40
Glycine_max	Triticum_turgidum	40
Glycine_max	Eucalyptus_grandis	40
Glycine_max	Beta_vulgaris	40
Eucalyptus_grandis	Setaria_viridis	40
Eucalyptus_grandis	Glycine_max	40
Eragrostis_tef	Ananas_comosus	40
Eragrostis_curvula	Setaria_italica	40
Eragrostis_curvula	Lolium_perenne	40
Echinochloa_crusgalli	Triticum_spelta	40
Echinochloa_crusgalli	Musa_acuminata	40
Chenopodium_quinoa	Papaver_somniferum	40
Cajanus_cajan	Rosa_chinensis	40
Beta_vulgaris	Glycine_max	40
Avena_sativa	Oryza_punctata	40
Avena_sativa	Actinidia_chinensis	40
Arabidopsis_thaliana	Triticum_urartu	40
Arabidopsis_thaliana	Sesamum_indicum	40
Arabidopsis_thaliana	Ipomoea_triloba	40
Ananas_comosus	Eragrostis_tef	40
Actinidia_chinensis	Theobroma_cacao	40
Actinidia_chinensis	Papaver_somniferum	40
Actinidia_chinensis	Avena_sativa	40
Zea_mays	Juglans_regia	39
Zea_mays	Glycine_max	39
Vitis_vinifera	Prunus_persica	39
Vitis_vinifera	Helianthus_annuus	39
Vitis_vinifera	Daucus_carota	39
Vigna_unguiculata	Sorghum_bicolor	39
Vigna_radiata	Malus_domestica_golden	39
Triticum_urartu	Glycine_max	39
Triticum_aestivum	Arabidopsis_thaliana	39
Sorghum_bicolor	Vigna_unguiculata	39
Sorghum_bicolor	Pistacia_vera	39
Solanum_lycopersicum	Glycine_max	39
Solanum_lycopersicum	Actinidia_chinensis	39
Secale_cereale	Musa_acuminata	39
Prunus_persica	Vitis_vinifera	39
Prunus_dulcis	Helianthus_annuus	39
Prunus_dulcis	Daucus_carota	39
Prunus_dulcis	Chenopodium_quinoa	39
Populus_trichocarpa	Ipomoea_triloba	39
Pistacia_vera	Sorghum_bicolor	39
Phaseolus_vulgaris	Manihot_esculenta	39
Panicum_hallii	Oryza_meridionalis	39
Oryza_sativa	Eragrostis_curvula	39
Oryza_rufipogon	Ananas_comosus	39
Oryza_meridionalis	Panicum_hallii	39
Oryza_brachyantha	Leersia_perrieri	39
Musa_acuminata	Secale_cereale	39
Medicago_truncatula	Helianthus_annuus	39
Medicago_truncatula	Corchorus_capsularis	39
Manihot_esculenta	Phaseolus_vulgaris	39
Malus_domestica_golden	Vigna_radiata	39
Malus_domestica_golden	Glycine_max	39
Malus_domestica_golden	Eucalyptus_grandis	39
Leersia_perrieri	Oryza_brachyantha	39
Juglans_regia	Zea_mays	39
Juglans_regia	Cannabis_sativa	39
Ipomoea_triloba	Populus_trichocarpa	39
Ipomoea_triloba	Glycine_max	39
Helianthus_annuus	Vitis_vinifera	39
Helianthus_annuus	Prunus_dulcis	39
Helianthus_annuus	Medicago_truncatula	39
Helianthus_annuus	Brassica_napus	39
Helianthus_annuus	Arabidopsis_thaliana	39
Glycine_max	Zea_mays	39
Glycine_max	Triticum_urartu	39
Glycine_max	Solanum_lycopersicum	39
Glycine_max	Malus_domestica_golden	39
Glycine_max	Ipomoea_triloba	39
Glycine_max	Amborella_trichopoda	39
Eucalyptus_grandis	Malus_domestica_golden	39
Eragrostis_curvula	Oryza_sativa	39
Daucus_carota	Vitis_vinifera	39
Daucus_carota	Prunus_dulcis	39
Daucus_carota	Corchorus_capsularis	39
Corchorus_capsularis	Medicago_truncatula	39
Corchorus_capsularis	Daucus_carota	39
Corchorus_capsularis	Chenopodium_quinoa	39
Chenopodium_quinoa	Prunus_dulcis	39
Chenopodium_quinoa	Corchorus_capsularis	39
Cannabis_sativa	Juglans_regia	39
Brassica_napus	Helianthus_annuus	39
Arabidopsis_thaliana	Triticum_aestivum	39
Arabidopsis_thaliana	Helianthus_annuus	39
Ananas_comosus	Oryza_rufipogon	39
Amborella_trichopoda	Glycine_max	39
Actinidia_chinensis	Solanum_lycopersicum	39
Vitis_vinifera	Musa_acuminata	38
Vitis_vinifera	Ficus_carica	38
Vigna_radiata	Corchorus_capsularis	38
Vigna_angularis	Pisum_sativum	38
Vigna_angularis	Medicago_truncatula	38
Triticum_urartu	Rosa_chinensis	38
Triticum_turgidum	Ananas_comosus	38
Triticum_spelta	Oryza_nivara	38
Triticum_dicoccoides	Oryza_punctata	38
Theobroma_cacao	Pistacia_vera	38
Theobroma_cacao	Manihot_esculenta	38
Sorghum_bicolor	Oryza_brachyantha	38
Sorghum_bicolor	Eucalyptus_grandis	38
Sorghum_bicolor	Asparagus_officinalis	38
Setaria_viridis	Corchorus_capsularis	38
Setaria_viridis	Beta_vulgaris	38
Setaria_italica	Ananas_comosus	38
Sesamum_indicum	Nicotiana_attenuata	38
Saccharum_spontaneum	Juglans_regia	38
Saccharum_spontaneum	Eucalyptus_grandis	38
Saccharum_spontaneum	Brassica_juncea	38
Rosa_chinensis	Triticum_urartu	38
Prunus_dulcis	Manihot_esculenta	38
Prunus_dulcis	Ficus_carica	38
Pisum_sativum	Vigna_angularis	38
Pistacia_vera	Theobroma_cacao	38
Papaver_somniferum	Nicotiana_attenuata	38
Papaver_somniferum	Corchorus_capsularis	38
Oryza_punctata	Triticum_dicoccoides	38
Oryza_nivara	Triticum_spelta	38
Oryza_brachyantha	Sorghum_bicolor	38
Nicotiana_attenuata	Sesamum_indicum	38
Nicotiana_attenuata	Papaver_somniferum	38
Nicotiana_attenuata	Juglans_regia	38
Musa_acuminata	Vitis_vinifera	38
Medicago_truncatula	Vigna_angularis	38
Manihot_esculenta	Theobroma_cacao	38
Manihot_esculenta	Prunus_dulcis	38
Manihot_esculenta	Lactuca_sativa	38
Manihot_esculenta	Citrus_clementina	38
Lactuca_sativa	Manihot_esculenta	38
Lactuca_sativa	Cucumis_melo	38
Lactuca_sativa	Corchorus_capsularis	38
Lactuca_sativa	Chenopodium_quinoa	38
Lactuca_sativa	Brassica_juncea	38
Juglans_regia	Saccharum_spontaneum	38
Juglans_regia	Nicotiana_attenuata	38
Ipomoea_triloba	Helianthus_annuus	38
Helianthus_annuus	Ipomoea_triloba	38
Gossypium_raimondii	Cucumis_melo	38
Gossypium_raimondii	Brassica_juncea	38
Ficus_carica	Vitis_vinifera	38
Ficus_carica	Prunus_dulcis	38
Eucalyptus_grandis	Sorghum_bicolor	38
Eucalyptus_grandis	Saccharum_spontaneum	38
Eragrostis_curvula	Echinochloa_crusgalli	38
Echinochloa_crusgalli	Eragrostis_curvula	38
Daucus_carota	Chenopodium_quinoa	38
Cucumis_melo	Lactuca_sativa	38
Cucumis_melo	Gossypium_raimondii	38
Corchorus_capsularis	Vigna_radiata	38
Corchorus_capsularis	Setaria_viridis	38
Corchorus_capsularis	Papaver_somniferum	38
Corchorus_capsularis	Lactuca_sativa	38
Citrus_clementina	Manihot_esculenta	38
Chenopodium_quinoa	Lactuca_sativa	38
Chenopodium_quinoa	Daucus_carota	38
Brassica_juncea	Saccharum_spontaneum	38
Brassica_juncea	Lactuca_sativa	38
Brassica_juncea	Gossypium_raimondii	38
Beta_vulgaris	Setaria_viridis	38
Beta_vulgaris	Arabidopsis_thaliana	38
Avena_sativa	Ananas_comosus	38
Asparagus_officinalis	Sorghum_bicolor	38
Asparagus_officinalis	Actinidia_chinensis	38
Arabidopsis_thaliana	Beta_vulgaris	38
Ananas_comosus	Triticum_turgidum	38
Ananas_comosus	Setaria_italica	38
Ananas_comosus	Avena_sativa	38
Actinidia_chinensis	Asparagus_officinalis	38
Zea_mays	Eragrostis_curvula	37
Vitis_vinifera	Cajanus_cajan	37
Vigna_unguiculata	Arabidopsis_thaliana	37
Vigna_radiata	Rosa_chinensis	37
Triticum_urartu	Oryza_punctata	37
Triticum_urartu	Amborella_trichopoda	37
Solanum_tuberosum	Setaria_viridis	37
Solanum_lycopersicum	Populus_trichocarpa	37
Setaria_viridis	Solanum_tuberosum	37
Setaria_viridis	Chenopodium_quinoa	37
Setaria_viridis	Brassica_rapa	37
Setaria_viridis	Brassica_juncea	37
Rosa_chinensis	Vigna_radiata	37
Rosa_chinensis	Musa_acuminata	37
Quercus_suber	Malus_domestica_golden	37
Quercus_lobata	Prunus_persica	37
Prunus_persica	Quercus_lobata	37
Prunus_dulcis	Medicago_truncatula	37
Prunus_dulcis	Citrus_clementina	37
Prunus_avium	Medicago_truncatula	37
Prunus_avium	Ficus_carica	37
Prunus_avium	Citrus_clementina	37
Populus_trichocarpa	Solanum_lycopersicum	37
Populus_trichocarpa	Pisum_sativum	37
Pisum_sativum	Populus_trichocarpa	37
Pisum_sativum	Oryza_rufipogon	37
Pisum_sativum	Gossypium_raimondii	37
Pistacia_vera	Eucalyptus_grandis	37
Phaseolus_vulgaris	Actinidia_chinensis	37
Papaver_somniferum	Lupinus_angustifolius	37
Papaver_somniferum	Amborella_trichopoda	37
Oryza_rufipogon	Pisum_sativum	37
Oryza_rufipogon	Lactuca_sativa	37
Oryza_rufipogon	Arabidopsis_thaliana	37
Oryza_punctata	Triticum_urartu	37
Oryza_nivara	Actinidia_chinensis	37
Oryza_glumipatula	Musa_acuminata	37
Oryza_glumipatula	Digitaria_exilis	37
Olea_europaea	Helianthus_annuus	37
Musa_acuminata	Rosa_chinensis	37
Musa_acuminata	Oryza_glumipatula	37
Musa_acuminata	Juglans_regia	37
Musa_acuminata	Asparagus_officinalis	37
Medicago_truncatula	Prunus_dulcis	37
Medicago_truncatula	Prunus_avium	37
Manihot_esculenta	Daucus_carota	37
Manihot_esculenta	Cucumis_melo	37
Malus_domestica_golden	Quercus_suber	37
Lupinus_angustifolius	Papaver_somniferum	37
Lupinus_angustifolius	Gossypium_raimondii	37
Lolium_perenne	Ananas_comosus	37
Lactuca_sativa	Oryza_rufipogon	37
Lactuca_sativa	Daucus_carota	37
Juglans_regia	Musa_acuminata	37
Juglans_regia	Eragrostis_tef	37
Juglans_regia	Beta_vulgaris	37
Hordeum_vulgare	Amborella_trichopoda	37
Helianthus_annuus	Olea_europaea	37
Helianthus_annuus	Glycine_max	37
Helianthus_annuus	Cucumis_melo	37
Gossypium_raimondii	Pisum_sativum	37
Gossypium_raimondii	Lupinus_angustifolius	37
Glycine_max	Helianthus_annuus	37
Glycine_max	Ficus_carica	37
Glycine_max	Eragrostis_tef	37
Glycine_max	Brassica_rapa	37
Glycine_max	Brassica_oleracea	37
Ficus_carica	Prunus_avium	37
Ficus_carica	Glycine_max	37
Eucalyptus_grandis	Pistacia_vera	37
Eragrostis_tef	Juglans_regia	37
Eragrostis_tef	Glycine_max	37
Eragrostis_curvula	Zea_mays	37
Digitaria_exilis	Oryza_glumipatula	37
Daucus_carota	Manihot_esculenta	37
Daucus_carota	Lactuca_sativa	37
Cucumis_sativus	Actinidia_chinensis	37
Cucumis_melo	Manihot_esculenta	37
Cucumis_melo	Helianthus_annuus	37
Cucumis_melo	Corchorus_capsularis	37
Cucumis_melo	Arabidopsis_thaliana	37
Corchorus_capsularis	Cucumis_melo	37
Citrus_clementina	Prunus_dulcis	37
Citrus_clementina	Prunus_avium	37
Citrullus_lanatus	Actinidia_chinensis	37
Chenopodium_quinoa	Setaria_viridis	37
Cajanus_cajan	Vitis_vinifera	37
Brassica_rapa	Setaria_viridis	37
Brassica_rapa	Glycine_max	37
Brassica_oleracea	Glycine_max	37
Brassica_juncea	Setaria_viridis	37
Beta_vulgaris	Juglans_regia	37
Asparagus_officinalis	Musa_acuminata	37
Arabidopsis_thaliana	Vigna_unguiculata	37
Arabidopsis_thaliana	Oryza_rufipogon	37
Arabidopsis_thaliana	Cucumis_melo	37
Ananas_comosus	Lolium_perenne	37
Amborella_trichopoda	Triticum_urartu	37
Amborella_trichopoda	Papaver_somniferum	37
Amborella_trichopoda	Hordeum_vulgare	37
Actinidia_chinensis	Phaseolus_vulgaris	37
Actinidia_chinensis	Oryza_nivara	37
Actinidia_chinensis	Cucumis_sativus	37
Actinidia_chinensis	Citrullus_lanatus	37
Zea_mays	Lactuca_sativa	36
Zea_mays	Amborella_trichopoda	36
Vitis_vinifera	Olea_europaea	36
Vigna_radiata	Quercus_lobata	36
Triticum_urartu	Sesamum_indicum	36
Triticum_urartu	Helianthus_annuus	36
Triticum_turgidum	Asparagus_officinalis	36
Triticum_aestivum	Leersia_perrieri	36
Triticum_aestivum	Juglans_regia	36
Sorghum_bicolor	Rosa_chinensis	36
Solanum_tuberosum	Lupinus_angustifolius	36
Solanum_lycopersicum	Ipomoea_triloba	36
Sesamum_indicum	Triticum_urartu	36
Sesamum_indicum	Helianthus_annuus	36
Rosa_chinensis	Sorghum_bicolor	36
Rosa_chinensis	Lactuca_sativa	36
Rosa_chinensis	Ipomoea_triloba	36
Rosa_chinensis	Brassica_juncea	36
[truncated: 8,960 more rows]
